# Supplementary material for: Diverse single-stranded DNA viruses from viral metagenomics on a cynopterus bat in China
Source: Heliyon. 2023 Jul 17;9(8):e18270. doi: 10.1016/j.heliyon.2023.e18270 (PMC10374907; doi:10.1016/j.heliyon.2023.e18270)
Supplement: Multimedia component 1 [file mmc1.txt]

>CsCV1 355 bp
MRTVYTQSTNWCFTINNPTDNDYLLLNEY-GATQAKYLIFSDEVG-SNGTPHIQGYVVLP
KRLRTSSVSKLF-PRAHLEASKGTAQQASDYCRGGGSANVVVYGTISNVPGKTNLYESFR
DWVLEQPT-KPSAALVAYKYPSLFLRNGR-TQTFIDAIYPQEVVPSPAYRDYQQRLVDRL
SEPACTRKVIFVVDPAGNSGKSWFSN-----AYYRSNPLSTQILSVGRIEDVTYAIDITK
SVFFFDVPRSRMEHFQYSVVEQLKDSRI-FVTKYESRVNWLLYVPHVVVMCNEYP-----
-----DMLKLSKDRYEIIVWNHEVVN-----------
>QTE03314 355 bp
MRTVYTQSTNWCFTINNPTDNDYLLLNEY-GATQAKYLIFSDEVG-SNGTPHIQGYVVLP
KRLRTSSVSKLF-PRAHLEASKGTAQQASDYCRGGGSANVVVYGTISNVPGKTNLYESFR
DWVLEQPT-KPSAALVAYKYPSLFLRNGR-TQTFIDAIYPQEVVPSPAYRDYQQRLVDRL
SEPACTRKVIFVVDPAGNSGKSWFSN-----AYYRSNPLSTQILSVGRIEDVTYAIDITK
SVFFFDVPRSRMEHFQYSVVEQLKDSRI-FVTKYESRVNWLLYVPHVVVMCNEYP-----
-----DMLKLSKDRYEIIVWNHEVVN-----------
>UOF81910 355 bp
MRTVYTQSTNWCFTINNPTDNDYLLLNEY-GATQAKYLIFSDEVG-SNGTPHIQGYVVLP
KRLRTSSVSKLF-PRAHLEASKGTAQQASDYCRGGGSANVVVYGTISNVPRKTNLYESFR
DWVLEPPL-SLSAALVAYKYPSLFLRNGR-TQTFIDAIYPQEVVPSPAYRDYQQRLVDRL
SEPACTRKVIFVVDPAGNSGKSWFSN-----AYYRSNPLSTQILSVGRIEDVTYAIDITK
SVFFFDVPRSRMEHFQYSVVEQLKDSRI-FVTKYESRVNWLLYVPHVVVMCNEYP-----
-----DMLKLSKDRYEIIVWNHEVVN-----------
>WAQ80597 355 bp
--MPYAQSINWCFTINHPTPADYEALLAY-GPT-ARYLIFSDEVG-DTGTPHIQGFVVLP
KRARLRTVKQLF-PRAHLEAAKGTAKQASDYCRG-GASNIVVFGELPNVPGANNVYESFR
DWVLQHPT-KPTGPEIALQFPALFLRNSR-TESFVDAIYPVVPVEPQPYRDYQQQLVDRL
AQPPCSRKVIFVVDRHGNSGKSYFAN-----TYYRSDPARSQILSVGRIEDVTYSIDITK
LVFFFDVPRSRLEHFQYSVVEQLKDCRV-FVTKYTSAMKFLVHPVHVVVLCNEYP-----
-----DITKLSADRYELVVWNYEQ-------------
>AXH75487 355 bp
--MPRLQSKRWCFTINNPTPDDYAKLNGS-VDL-VTYLVFADEVG-DNGTPHIQGFVVFK
SNKGLTAVRGLY-PRGHFEIARGTNQQASDYATKDG-VNVVVIGQIPGPAGRTNRYDEFR
DWVLAQPS-KPNAASVALHFPSIFLNSGR-VQAFIDAIYPTPPPEDTDYRPYQSLLADIL
NGGPDSRKIYFVVDPHGNSGKSWFAH-----RYFLSRPDDVQILSAGRRDDLAFAIDERK
RVFLFDLPRSTSEFLQYSILEQLKNGLV-FSSKYESRMKLVPA-AHVVVFMNEYP-----
-----DMTKLSGDRYEVVVWYHNP-------------
>WAQ80617 355 bp
MFMVNAQTTNWCFTINNPTPLDYTTLHEL-GGT-VKYLIFSDETG-VEGTPHIQGFVVFS
SRLRLRSARLHL-PRAHLEAARGTCAQASEYCRKEGSTNTHIYGQLPNVPGKTNLYESFR
DWVLEQPC-KPTPALVAYKYPSLFLRNGR-TQTFIDAIYPVAAPVVAVFRPYQQALAEDL
DGAPDPRKIYFVVDPVGNSGKSWFAH-----NYFRSNPSNVQILSAGKRDDIAYAIDDVK
SIFLFDLPRSTSEFLQYSILEQLKNGLI-FSNKYESRMKCLGGLAHVVVFMNEYP-----
-----DMTKLSSDRYKILVWNHES-------------
>YP 355 bp
MSKSRRQGRYWILTISCDS-------NPW-TPPGQSYVVGQQEVG-VGGFKHWQVMVAYS
KKVGLRCVQRDFG-SCHAELTYSDSA--REYCRKEG-TQF-EFGTLATRRNSET---DWD
VIRDAAQLSD-----LSGVPSDIYVRCYNQLRRIGQ--DHLRP------VGMERTCH---
----------VFWGRTG-TGKSRRAWEEAGLCAYPKDP-NTKFWDGYRNHEH-VVIDEFR
GIINISNLLRWLD--RYPVIVEVKGSSVVFCAR------------TIWITSNVNPEQWYP
DADQ-ETKDALLRRLTVVYFE----------------
>AIF76274 355 bp
MRTQRRQGIFWILTIKHAEF------TPY-LPPGCAWIRGQLELGESNSFLHWQIIVAFS
KKMALSGVRRIFG-TAHAELTRSDAA--AEYVWKEG-TQF-ELGAKPIQRNSKT---DWE
SVWTSAVSGD-----LSAIPANVRVVSYRTLRAIAA--DHSTA------LPMLRDCW---
----------VFWGRTG-TGKSRRAWDEAGLDAYSKDP-RSKFWDGYQTQQC-VVVDEFR
GGIDISHILRWLD--RYPVRVEIKGSSRPLVAS------------KIWITSNVDPRQWYP
DIDA-ETLGALLRRLNITHFH----------------
>YP_009259675 355 bp
MSKHRRQGIFWLLTVPSPNSVCAGMESGN-LPDGLVWCKGQKERGESTGYEHYQLVVAFA
KKVSLPGVTRMFGRSSHGELSRSEAA--NAYVGKEG-EPF-ELGAKPIRRNNKT---DWD
SVWTAAKSGD-----LDSVPANIRVVSYHALRAIRS--DHAQP------QAIERRVY---
----------VFWGSTG-TGKSRRAWDEAGEGAYSKCP-RSKFWDGYQDQEH-VVIDEFR
GGIDVAHLLRWFD--RYPVRVEIKGSSRPLVGR------------TIWITSNLEPSSWYP
GLDE-ETFQALLRRLTVVHFP----------------
>AEL87784 355 bp
--MPCLQARYWLLTIPYEHF------TPY-LPPNCAYIKGQLEQGSNTSYLHWQLVVYFS
QKKSLNYVKLIFGDGIHCEPSKSKAA--EEYVWKEG-TQF-ELGKNSIKRDSTK---DWD
LIVKHAREGD-----FASIPGDVLVRCYGNLKKIRV--DSLQP------ESIVREIY---
----------VYYGRTG-AGKSRRAWEEATLSAYPKDP-NTKFWDGYAGQEC-VVIDEFR
GAISISHLLRWLD--RYPVIVEIKGSSCVFKAK------------KIWITSNLSPDDWYP
DLDA-ETKSALRRRFTVVHFN----------------
>AAT72755 355 bp
MKSGPQPHKRWVFTLNNPSEEEKNKIREL-PISLFDYFVCGEEGL-EEGTPHLQGFANFA
KKQTFNKVKWYFGARCHIEKAKGTDQQNKEYCSKEG-HILIECGAP-RNQGKRS---DLS
TAVSTLLE-TGSLVTVAEQFPVTYVRNFRGLAELLKVSGKMQQ------RDWKTAVH---
----------VIVGPPG-CGKSRWARNFAEPSDTYWKPSRNKWWDGYHGEEV-VVLDDFY
GWLPWDDLLRLCD--RYPLTVETKGGTVPFLAR------------SILITSNQAPQEWYS
STAV-PAVEALYRRITTLQFWKTAGEPCALFPYKINY
>ASM56686 355 bp
MRSGPQPHKRWVFTLNNPSEDERKKIREL-PISLFDYFIVGEEGN-EEGTPHLQGFANFV
KKQTFNKVKWYFGARCHIEKAKGTDQQNKEYCSKEG-NLLMECGAP-RSQGQRS---DLS
TAVSTLLE-SGSLVTVAEQHPVTFVRNFRGLAELLKVSGRMQK------RDWKTNVH---
----------VIVGPPG-CGKSKWAANFADPETTYWKPPRNKWWDGYHGEEV-VVIDDFY
GWLPWDDLLRLCD--RYPLTVETKGGTVPFLAR------------SILITSNQTPLEWYS
STAV-PAVEALYRRITSLVFWKNATEPCPEFPYEINY
>QSV11988 355 bp
MIMAGHPVKRYCFTLNNYTEEEEKKIKEFLTSENCEYAVVGKEVG-ENGTPHLQGFVNLK
KKMRFHPFKKAIGERSHIEQARGTDCDNKKYCSKGG-DLLLEVGEP-SAQGKRS---DLK
AAVAALNA-GSSMSEVAREFPSVFIRYGRGLRDYVITAGLGKS------REWKTEVH---
----------VIVGIPG-VGKSRHVQEKGGAD-LFWKP-RGKWWDGYNGQSH-VVLDDYY
GWLPYDDLLRLMD--RYPLHVETKGGSIEFVAK------------TMWITSNKQIKDWYD
YVELKVDIRALYRRVTTYQVMREDGQIQMTGDNKINY
>YP_009021891 355 bp
MIMAGHPCKRYCFTINNYLPEDEAAVKEFLTEANCVYAVVGKEVG-ESGTPHLQGFCNLK
KKMRFEPFKRAIGGRAHIEQSRGTDVDNKRYCSKGG-DLLLEVGEP-SAQGKRS---DLK
EAVTLLNN-GGTMTDVARAHPETFIRYGRGLRDYVIQAGLTKP------RAWKTEVH---
----------VIVGPPG-VGKSRHVQETAGENALYWKP-RGKWWDGYTGQSH-VVLDDFY
GWLPYDDLLRLCD--RYPLRVETKGGTVEFVAK------------VIWITSNKQVKDWYD
YEELKVDARALYRRLTTYQVMRQGGEVQMTGDNKINY
>YP_010084302 355 bp
MALKGKSCRRWCFTINNYTSAEEEAVKAL--APEAKYLICGREKG-ENGTPHLQGFVNLK
KTSRMAGLKQKLGGRGHFEPARGDDCSNKDYCSKGG-DILIESGEP-QSKGKRN---DLH
SAIDCLRE-GKSLKRVAAEHPEAFVKYHRGLSQLLLHPDMATP------RNFKTEVF---
----------VYCGSPG-CGKSRLVMERAPE--AYWKP-RGKWWDGYDGHAD-VVLDDFY
GWLPFDEMLRICD--RYPLRVETKGGTVNFIAK------------RLFITSNQLPHEWYR
DDIG--NKDALYRRITELYQWNVDKFPHFVFPHRINY
>YP_007697652 355 bp
MSRRGNPVRRWCFTINNPTPEEEDAVKNL--APDAKYLICGREVG-ESGTPHLQGFVNLK
RTTRMGALKARLGGRGHFEPARGDDCSNRDYCSKGG-DLLIESGEP-SSQGKRN---DLH
DAVVKLKE-TKSLAAVASAYPETYVKYSRGLRELLLSPEMTTP------RNWKTEVE---
----------VLCGPPG-CGKSRYCMETAPE--AYWKP-RGKWWDGYDGHQD-VILDDFY
GWLPFDDMLRLCD--RYPLRVETKGGTMNFLAR------------RIFITSNRLPHEWYS
DEIS--NKDALYRRLTLIKVWDGGNFPHFMFPHMYNY
>ASU92185 355 bp
MRPREAPAARWCFTLNNPTEEEKEQIKSI-EEAKVKYLIVGCEVG-AGGTPHLQGFINLR
AKVRLQGLKQLLGPRAHCEKARGTDEDNKKYCSKDG-DLLVEKGEP-CFKGKRT---DLS
KAVEILLT-EKSLAAVAAAMPEVYVRNFRGLGQLLLHPGMQSR------RAWKSEVI---
----------VWVGPPG-VGKSRACLDMSG-DTAYWKP-RGKWRDGYNGHET-VVIDDFY
GWLPFDDLLRLLD--RYPLTVETKGGTRAFLAK------------KILITSNKLPHEWYS
DEIA--NKDALYRRINEIKWWDGLKFPYVAFPYKINY
>YP_009506275 355 bp
MKGDETPGRRWCFTINNYDTPDLTAVNEAFKEKDVVYAVCGKEVG-KKGTKHLQGFIHFT
GNWRFNRVKSLLGGRAHIEKARGNDEQNKVYCTKEE-TYL-EVGSP-QFQGKRN---DLG
RAVAALEG-GSSLSEVAQANPEVFIRYGRGLRDYMNVRGLVKP------RDFKTHVI---
----------VLVGEPG-SGKSKYANEVEG--TKYWKP-RGQWWDGYNGEEV-VVLDDFY
GWVPYDELLRVGD--RYPLKVQVKGAFVDFVSK------------TLVITSNKRPEEWYD
KEKI-PDQSAMWRRFNEMYYCERGEPPDEWKEFETNF
>YP_009506278 355 bp
MTGRGNPVYRWCFTLNNWTEEEYGTICSS-LEGRVKYLIIGKEVG-EKGTPHLQGFVNLT
KKVRRSTLKQLLKTRVHVEPARGTDLENQRYCQKQK-DYL-EVGKP-QCQGKSS---ALQ
EALRMLQTSNGDLGKVAASFPEVYVRHGRGMRDYVNVSGLVPR------REKKTTAI---
----------VLVGPPG-VGKTKYVMQQIGEDTSYWKP-RGPWWDGYQQQTC-VVLDDFY
GWVCFDELLRVLD--RYPLKVPIKGGFVEFNSD------------IVYITSNKEPQEWYN
EENICGTMEALFRRFNKVYELVEGGVREMKTVYEINY
>ARD71092 355 bp
V-RRESPKHRWCFTINNWTPTEWESIVEC-GGSIARYLIIGKEVG-KSGTPHLQGYVNFK
NKRRLSSVKRLPGGRAHLEPARGSHKEASEYCKKEG-DYL-EIGED-SSSGTRS---DLQ
AAARILTETSGNLTEVAEKMPAVFIRYGRGLRDFCGVMGLGKP------RDFKTEVY---
----------VFIGPPG-CGKTREACADAAELQLYFKP-RGPWWDGYNGEGA-VILDDFY
GWVPFDELLRIGD--RYPLRVPVKGGFVNFVAK------------VLYITSNVVPEEWYS
SENIRGKLEALFRRFTKVVCWGEGGVKDMETVYPINY
>AWV67079 355 bp
--MSNRTVRRFCFTWNNYSVADSISVKNF-FVEYCKYGIAGEELAPTTGTPHLQGFCNLK
KPMRFSSIKQHLSDAIHIEKANGSDEQNQEYCKKSG-TWF-EQGTP-CRQGHRT---DLE
SVISTIQNGTNTYKGIAEAHPTAFIRYFRGIQEYLKCTFPTRP------RDFKTEVS---
----------YFWGPPG-SGKSRRALAEAKPDSIYYKP-RGLWWDGYQQQKC-VIVDDFY
GWIKYDELLKITD--RYPYKVQIKGGFEEFTST------------HIWFTSNVDTDKLYR
FCDY--NPAAFERRLTNKEFMG---------------
>AIF76254 355 bp
MTSRNPSLRRFCFTWNNYTEDDIWTVQTF-ITTQCKYGIFGKELAPDTNTPHLQGFCNLV
KPMRFSAIKELLSHRIHIEKANGSDIQNQAYCSKAG-EVF-ESGTP-SSRGQRT---DLN
AVLDDIRGGETSLARLATAHPCTYIRYFRGIENYLKLVHPILP------RDFPTVVN---
----------YFYGPPG-SGKSKRALEEAQPCSIYYKP-RGLWWDGYRQQDC-VIIDDFY
GWIKYDEMLKIMD--RYPYKVQIKGGFEEFTTK------------FIWITSNVDTDKLYK
FEGY--NPEAFNRRLTTHVRFV----P----------
>YP_009506289 355 bp
--MANSTVRRFCFTWNNPTELDFALCSEF-IKKYCKYGIVGKEIAPTTGTLHLQGFCNLQ
KPMRFSTIKQRLDNRIHLEKANGSDEENQKYCSKSG-DFF-EEGSP-GFPGRRT---DLE
SLVSSIKNRETTLKGVAEMHGACFIKYHRGIQAYMQQMVPIQP------RDFKTEVY---
----------FYWGPPG-TGKSRRAAEEARPDEVYYKP-RGLWWDGYEQQKA-VVIDDFY
GWIKYDEMLKICD--RYPYKVQIKGGFQEFKAE------------AIWITSNVSIDLLYR
FTGY--DPAALQRRMTCIDYMD---------------
>YP_009506285 355 bp
--MANSIVRRFVFTLNNYTDEHYTKCCAF-ITDHCKYGIVGKEVG-EKGTPHLQGFCNLT
KPMRFNAIKQHLHNTIHLEKANGSDEDNQRYCSKAG-NFF-EKGSP-VVQGQRS---DLS
CVVDRIRDG-KTITDIATEFPTQFIRYHRGIRELLQVIKPIPP------RDFKTYVY---
----------YYWGPPG-SGKSRRALEEARKDSIYYKP-RGLWWDGYKQQKN-VIIDDFY
GWIKYDEMLKICD--RYPYKVQVKGGFEEFTST------------RIWITSNVDIYSLYH
FAGY--NAEAIKRRCTSIIEIN---------------
>AWR89307 355 bp
--MSNSTVRRFVFTLHNYTEDEFETCKRF-VEANCKYGILGREVCPTTHRPHIQAFCSLE
KPKRFSTIKRLINNRCHIEKANGTDLENQTYCRKSG-DFF-EKGQP-QSQGQRS---DLQ
SLVADIQAGEKSYRNIALRHPTCFIRYHRGIRTYLNLASPVEP------RSWKTSVY---
----------YFFGPPG-SGKSRRALAEATEGTIYYKP-RGDWWDGYEQNDC-VIIDDFY
GWIKYDELLKITD--RYPYKVPVKGGYEEFTTK------------HIWITSNVDTHLLYK
FKNY--SNAAFERRITLKELIE---------------
>YP_009021871 355 bp
---MNSVVRRFCFTWHDYDCEDVAKTESF-INTHCKYGIFGKEVCPDTRRIHLQGFCSLA
KPKRFKWIKEQLSNRIHIEKAMGSDKENQQYCSKSG-EFF-EKGSPSEGSGQRT---DIQ
SLLETIQGGEHDIRRIAEKHPACYIRYYRGIRSYLNLVAPVSP------RNFKTEVR---
----------YYWGPPG-SGKSRRSLEESSDGTVYYKP-RGEWWDGYMQQTS-VIIDDFY
GWIKYDELLKICD--RYPHKVPIKGGFEEFTSK------------YIFITSNVDVCDLYK
FNGY--TTAAIDRRITIKENII---------------
>YP_009506281 355 bp
MIKRPAPCKRWCFTLNNFTDDEVQKVVSL-QPDEVHYAIVGRETG-AQGTPHLQGYLHLK
KKKRLTSMKEFL-PRAHWEVARGSDEDNEAYCSKEG-DVILTLGIP--AKGNRS---DLS
GAVAAVKA-GRQMREIARDFSEVYVKYGRGLRELALLIG-QKP------RDFKTEVI---
----------VLTGPSG-VGKSRWANEQEG--AKFYKM-KGDWWDGYSNEDI-VVIDDFY
GWIPFCELLRLTD--RYPHKVPVKGAYVEFTSK------------KIIITSNTPPESWYN
EEKC--YVQALFRRINKWMIWNATGFPDCMKKYPINY
>YP_009315918 355 bp
M-DSHVRRARWCFTTNNYTDDDIYRLRTL-GNSTNGYLLFGYEIAPQTGTRHLQGYVRFP
QPRTFPWVVGELPLGSHIEQAKGTERANYRYCTKSN-SFE-EYGQQ-KSQGQRS---DLE
HAIHELLHERQPLQQVAENNPSVFVRNFRGLHELRNLLIPVKP------RDFRSDVY---
----------IFIGPTR-TGKSQAAKSLAGESTTYYKN-RSNWWHGYRQEST-VIIDDFY
GWIKWDELLKICD--RYPYKVETKGGYEEFTSQ------------TIIITSNTPPETWYK
FEGF-DPKPLLSDRINAVIKMEETYHPTLVNSLKLKL
>YP_009552747 355 bp
----------------------------------------------------------ML
RARRFGSIKKILGHRIHIERSNGSDVDNQKYCSKGG-DFW-EHGSP-QGQGKRN---DLI
SIVEEIKS-GTGLVEICENHTESFIRYHSGIEKAYRIGRGCND------RNWKTKVFQTS
WGASLMFFLHVFYGATG-TGKSRLAALRCSGRRVYYKP-HDKWWDGYDGHEC-VIIDDFY
GWIPYDELLRITD--RYPHRVAIKGAMIQFLAK------------DIYITSNKHPRDWYN
HLWFQNQYAALKRRIDEHICMGEGFN----------L
>AIF76268 355 bp
MMPSPNQSFHWCFTLNNYVEEDFSTIKAW-AEEEAKYWIIGRETG-ESGTPHLQGYVSLR
RRRVFPYVSGKLSSRAHITRAAGTARQNRRYCSKDG-NF--EEGGE-INEGRRKKDEQAR
EFVVALEQGDRGILEFSNSEPGAWIFNGSNLRNALQLYATVER------PN--INVR---
----------WIWGPPG-VGKSRLAHGNLP-DAYVKDP-RTKWWNGYLCQKE-VIIDDFP
NGIDINHLLRWFD--RYKCAVETKGGMVALYAT------------TFIVTSNFEPCDVFT
HDGIVAQLPALLRRIVVEHMM----------------
>QIV13136 355 bp
--MQRVRAVRWCFTINNFTYEEEEAVRNLELNPEVDAVIAEEEHL-DEGTPHIQGYLRLK
TKKDMTVIQRWLGGRAHLEVAMGSEMDNIKYCTKED-QVIVEKLNE-KLTKKLKKDEEAR
ELIADMRS--LNESEFEAKYPKFYMYHQALYRQFRHEALVKQQ------ETWDGELK---
------QKNLWIWGPPG-KGKSRAARIGLRPYEIFSKA-YNKWWNGFVQEDTKVVIDDWG
GNMLVQHLKIWAD--RYPFTAETKGGHLAVESY------------QFIITSNFSIDQCFG
NP---EDQEAIHRRFTEIHWTNMPGTPQM------DE
>AXK90322 355 bp
--MQRVRAVRWCFTINNFAYEEEEAVRNLEINPEVDAVIAEEEHL-DEGTPHIQGYLRLK
TKKDMSVIQRWLGGRAHLEVAMGSEMDNIKYCTKEN-QVIVEKLND-KLTKKLKKDEEAR
ELIADMRS--LNESEFEAKYPKFYMYRQALYRQFRHEALVKQQ------ETWGGQLN---
------QKNIWIWGPPG-KGKSRAARIGLKTYEIFSKA-YNKWWNGFVQEDTKVVIDDWG
GNMLVQHLKIWAD--RYPFTAETKGGHLAVESY------------QLIITSNFSIDQCFG
NP---EDQEAIHRRFTEIHWTDMPGTPQM------DE
