# Supplementary material for: Diverse single-stranded DNA viruses from viral metagenomics on a cynopterus bat in China
Source: Heliyon. 2023 Jul 17;9(8):e18270. doi: 10.1016/j.heliyon.2023.e18270 (PMC10374907; doi:10.1016/j.heliyon.2023.e18270)
Supplement: Multimedia component 2 [file mmc2.txt]

>YP_009551399_gemycircularvirus_Genomoviridae
MS----TTNGRYFLVTYAQCG---DLDPFRVVDKFSSL------GSECIIGRELHE-DGG
LHLHCFVDFGRKFR--SRKTDVFDVDGRHPNIESSRGTPEKGYNYAIKDGDVV----AGG
LQRPEPKSRDGAGSTFEKWSLI-TSATDREEFWRLVHELDPKSAACSFTQLSKYADSKYA
EVPTEYEHPGGIEFAPGD--------MSLVLYGESR-TGKTLWARSLGRHIYNVGL--VS
GAEC------------ASE--VDYAVFDDIRGGMKFFP-AFKEWLGGQHTVCVKQLYRDP
ILVKWGK-PSIWVSN--DDPRLC-MEPSD--VAWLEANARFIECNHAIFR
>UJO02121_gemygorvirus_Genomoviridae
MP----RFRARYALFTYAQCG---SLDPHEVVCLFSSL------GAECIIGREHHA-DEG
IHLHAFVDFGKRYD--TSDQRRFDVDGRHPNIAPSQRTPEKMYDYAIKDGDVV----GGG
LERP---VRSGVSETVDVWRQI-ADAEDRDSFWELVRELAPRALLTNFTSLRNYAEWHYR
PERTPYSTPEGVTFDLSRVE-GLSEWRGLVLWGDTR-LGKTLWARSLGPHLYFGGL--FN
MSEV------------LAD--AEYAIFDDMQGEFEFFH-GYKFWLGAQSEFNITDKYKGK
QQIKWGK-PSIWLTN--NDPTT--LKGLD--YDWLIGNCDVIHLTQSLLE
>UYD39072_Gemyduguivirus_Genomoviridae
MT----RFQAKYGLLTYAQSP---GLDPFRVVDVLTEL------GCECIVAKELHA-DSG
THYHAFFMHSSKLR--TRDARAFDVDGYHPNILRGIKTPRKMFDYATKDGDVV----AGG
LGRPDEEPTT--TSSDDFWRCV-FSAETREETFRVAQESSVSLLGRYFFQVRAIAEGKTI
QNPLHYVSPTSLEWELGPYP-ELCDWKSLILVGPTR-TGKTSWARSLGPHFYFGGA--FD
MEQL------------NDD--VNFAVFDDIH-SLKFFP-MWKFWMGAQETFTVTDKYKGK
RTFDWGR-PIIWCNN--KDPRE--DADTD--ADWIDGNCIIVNVPSDMPL
>ALN38796_gemyvongvirus_Genomoviridae
MLEFSDRFTKRFCIVTYSQTP--PDFDADAIVRILHRD------CRGCIVARESHL-DGG
THYHAFVDYGTPRD--WTNSRRWDVLGVHPNIKPVSRTPFNAYAYVGKDKNVVHECTEAT
RPRPGRQTGNAQGNRQRAWAEI-ANAPDKDQFFATCKALDPRSLITCFGNVSRYADYAFP
SVRRQYESPTGITIGLSEYP-RLREYISLMLWGPSR-TGKTLLARSFGQHNYFGGM--FN
LDEY------------EDS--SEYNVFDDLSGGLASWF-SYKQWLGGQTDFTCTDKYRHK
RVVRGGK-PTIYCSN--DEPGV--DGGVD--RDWLRRNTIVQYIEDPVAW
>QIA59410gemytripvirus_Genomoviridae
MFKEKS--------------------------------------LVYLVISKEQHK-DGG
FHHHVYWEVETIHT--SNNARDFDFCGVHPNIEVVTRTPHTVVNYVKKDNDIQ---WEEG
--TPPHQPSLNQKNMDKEWLRIIDQSTSAKEFLHLAATELPNQSIKCWNNIKSFAEWKFG
PPQSTYESPQ-ITVNYSDYP-ELKDWISLILFGASR-LGKTLWARSLANHAYFPGM--FM
LSDF------------HPN--VNYAVFDDLIGGFSSFP-NYKQWFG-QREFVATDKYKGK
QRVMWGK-PCIYIAN--EDPRRT-CTDID--WKWMDANAIIVEITTPLCT
>UYD39074_gemytondvirus_Genomoviridae
MPS---RFQAKKAFLTYSQCP----LETQHLYDELN---ARYP-IKYYSIGREQHD-DNN
FHLHGLFEFHQKLR--SSDPRLFDVGIYHPNIGALRHSSARVLHYTQKDGNYISNW----
-----------PSDTKLSYGDILSTSTTADDFLSLIEKNYPRDAILFSERIANFAEKRWP
TTRPTYVHDSSVQFN-----QLIQEWRSLFLIGASR-TGKTTWARSLGTHMYFNGY--FN
LADW------------DDT--ANYIILDDIPWDRIPVK---KAFFGGQKEFVLTDKYMRK
KRVQWGK-PCIHLCNFEDDPIAG-LWGAE--KDWYELNITKVIINNPLFA
>QYA72987_Becurtovirus_sp_Geminiviridae
MPRAPQRFQKKNAFLTYSQIG---GDFKDYIFEKLKTLLESYV-ILFLAVSLEHHQPEGG
FHTHCILQCDKKID--VNGNLFFNIRTIHPRIDGLNAPK-RAFEYITKEDTSP---RTFG
ELRLGGRSPNSIGNSNVEWRRILDASNTKEEFFSNIREPCPTDFVLRWPSILSFANYHFR
PVVQPYTPRW------TEFTDAIKEW-----------RGAILQDRQMSLEEY------YH
LDRLSHDL--------SED--TNVLTTDQYDQEVSTYA----------------------
-----------------AHPEPGRPSGQD---------------------
>QVS02743_capulavirus_Geminiviridae
MPRRTSRIQGKSIFLTYPKCP----LIPIFLIDYFFQLLKNWD-PTYARVCREEHQ-SGE
PHLHCLIQMEKKID--IKDQRFFDVSTYHPNCQVPRRDA-DVADYISKGGVF----EERG
ILRASRRSP--KKSRDTIWTSILTESTSKSEFLSRCRSEQPYTYATQLRNLEYVANREWP
EPPPVYQPRW------THFPEAIRDWTAMQLMAPTLTRADLEWAHDVTTD----------
-------------------------IINDAYNEHF-------------------------
-----------------DNPHVLDLAGPE---------------------
>WBU86592_citlodavirus_Geminiviridae
MASTSSRFSAKNIFLTYPKCP----CTKEHLQAFLRLTLARFT-ITYMCVCEELHE-SGD
PHLHAMIQCKKRVE--TQNPRFFDLRSFHPCIESLKSPA-ASRKYLMKDGNYV----EEG
--RFNSRARSPQKDQEKLWRDVLLEATDERSFLNLVRELRPSDFVLRWPAISAFARDNYC
RLREPFIPAF------TEFPEHVKQW-----------CPKAIFETECPINL---------
---------QHHFWCDHRN--QTPS----------P------------------------
-----------------TGPNPSTAAQADQA-------------------
>ALK03427_begomovirus_Geminiviridae
MPRKGSSIKAKNYFLTYPHCS----LPKEEALEQIRQIQTPVN-KKFIKICRELHE-NGE
PHLHVLLQFEGKYN--CTNQRQFDLAHFHPNIQGAKSSS-DVKSYIDKDGDVI----EWG
EFQVDGRSARGQQTANDAAAEA-LNAASKEEAMQIIREKLPKEFLFQYHNLSSNLDRIFS
KPPEPWASPF----PLSSFNEEMLEWISLIVEGDSR-TGKTMWARSLGPHNYLSGHLDFN
SRVY------------SND--ASYNVIDDISPQYLKMK-HWKELIGAQKDWQSNCKYGKP
VQIKGGI-PSIVLCN--PGEGASYLDKEENAKAWTLHNAKFVFLDSPLYQ
>QJD09138_Porcine_circovirus_3_Circoviridae
------ESPKHRWCFTIN---NWTPTEWESIVECGGSI------ARYLIIGKEVG-KSGT
PHLQGYVNFKNKRR--LSSVKRLPG--GRAHLEPARGSHKEASEYCKKEGDY----LEIG
--EDSSSGTR--SDLQAAARIL--TETA--GNLTEVAEKMPAVFIRYGRGLRDF------
------CGVMGL-GKPRDFK--TEVY---VFIGPPG-CGKTREACADAAA---------R
ELQLYFKP-RGPWWDGYNG--EGAVILDDFYGWVP-----FDELLRIGDRYPLRVPVKGG
FVNFVAK-VLYITSN--VVPEEWYSS-ENIREALFRRFTKVVCWGEGGVK
>AWV67079_Bat_cyclovirus_Circoviridae_
MSNRT----VRRFCFTWN---NYSVADSISVKNFFVEY------CKYGIAGEELAPTTGT
PHLQGFCNLKKPMR--FSSIKQHLS--DAIHIEKANGSDEQNQEYCKKSGTW----FEQG
--TPCRQGHR--TDLESVISTI--QNGT--NTYKGIAEAHPTAFIRYFRGIQEY------
------LKCTF-PTRPRDFK--TEVS---YFWGPPG-SGKSRRALAEAKI--------ID
PDSIYYKP-RGLWWDGYQQ--QKCVIVDDFYGWIK-----YDELLKITDRYPYKVQIKGG
FEEFTST-HIWFTSN--VDTDKLY---CDYNAAFERR-------------
>QNJ47556_Vilyaviridae
-------MAATAWCGTLH---DTEEFDGETFLKQLV---EAKR-IAYGIGQIERCPTTGR
LHFQFYIQAHRTQA--LSWVRKYIA--DRAHWEQARGNVQQCIDYCSKDDTRVAGPWTAG
--MPKRQGQT--AGLEAATELV--CSGV---ALAEVAKRMPLVWVRHGKGLVHL------
------RQTLCLDADRREFGDGPELW---VLWGPSG-SGKSRYAKEHWP-----------
-GAFWKTP-YTQWWDGYGT--HDTVILDDFRGDCMRL----TDLQRLLDWYPLWVEIKGG
SLPMLAT-RYVITSN--QHPADWYTR-GDPHGTILRR-VRDFAEAHGRLL
>QIK03930_Vilyaviridae
------MTQARGWCGTLN---VPADFDGTEFFKQL-----DGK-IKYAVGQVEVGKETAR
QHFQFYVQLCRSQR--LSWLKTNIS--NEAHWEPARGTPQQNKDYCTKEDTRLAGPWEYG
--VMGKAGKT--SGLDEATELI--RQGV---PAHEVAEFFPVVWVKHGRGLMDL------
------RKSLQRPIDRRNFGEGPELW---VLWGESG-SGKSRFANDMWP-----------
-DAYWKPP-YTNWWDGMRA--MRQSFLMTSRM-CMRL----GDFQRLIDRYPYWVEIKGG
YVPMLAK-RYVITSN--RDPETWYER-ADKDRSVMRR-VEDYAAQFGRLL
>AEM05809_Vilyaviridae
MCV---MTQATWWLGTKF---VHEAHDTEEWMRDLA---ESGK-VKFITGQRELCPETMR
HHVQFVVNLHRSQR--LSYLK-KID--GEAHWESVRGTPKQARDYCTKEDTRFDGPWEFG
--KCLEPGQR--RGYDEAVAAV--CSGR---CLAEVASEYPQVWVKYGRGLVDL------
------RKQLRLDSDRRQFDNGPELW---IFWGPSG-TGKSKRANETWP-----------
-DAYWKIP-GEKWWDGYTN--QDTVILDDFKGSFMRL----TDFQRLIDRYPLWVEVKGG
SIPMLAT-RYVITSN--EAPEAWYAS-ADPHGTVTRR-CNDFTDGGRRII
>YP_009551356_Vilyaviridae
------MAQVRNWIGTLF---IQEGFNAGEWMQGLF---ENGE-VAFVCGQLEQCPKTGR
IHLQYMIQMDRSRQ--LARVR-KIS--AQTHWEPVRGSCAQARAYCTKEETRVDGPWEFG
--QLTTQGKR--RGLEEAIDAV--KLGA---PIKEIASEFSMVWVGHYKGLLNL------
------RQTLGLDADRRQFGEGPEVW---VLWGPTG-TGKSRFAAEQWP-----------
-DAFWKAP-DDKWWDGYSG--QETVIIDDFKDYGMKL----LDMQRLLDRYPLWVEVKGG
SVPMLAK-RYVLTSN--THPDEWYTK-ADPGKTLMRR-IKEFAEDHGRLI
>QNJ47546_Vilyaviridae
MPR---VIQVRTWIATLH---CQEDTDYDEWMRRCF---EGGH-CKYICGQLERGEDTGR
LHLQFMVQFDRSKR--LNGVRAAIS--EQAHWEPVHGSTVQCKAYVTKEATRVAGPWEYG
--ALAAAGKR--RGLDEAVDSV--KAGV---PLHEVAAEYSLAWVSHGKGLTSL------
------RQMLKLDADRRSFGDGPEVW---VLWGPSG-TGKSRWVAATWP-----------
-DAFWKAP-ESKWWDGYSG--QETVVLDDFKDYAMPL----VELQRLLDWYPLWVEVKGG
SVPMLAK-RYVLTAN--TSPEDWYLK-ADVHRTIWRR-VTDFAAKHGRLI
>YP_009551390_Vilyaviridae
M-----AGGARNWCGTLQ---EDDDWDAETWLESLV---RDEK-AKYVVGQIERGHETEH
AHLQFYVQCLSQKN--LVWMKRNIN--DKAHWETAKGTAKHNRAYCTKEDSRVRGPWEFG
--EIVQQGQR--EGLESAIKMV--KEGA---PLKDIALEQSVVWVHHHRGLMDL------
------RKQLGLEADRRYFGDGPEVW---CLWGPSG-TGKSRWVNAKWP-----------
-DAFWKIP-NEKWWDGYTG--QETVILDDFKDGDMRL----GDLQRLLDWYPLWVEVKGG
TIPMLAK-RYVFTCN--THPSSWYRK-ADPHRTIMRR-FDEFAAQKGRLI
>QIK03939_Vilyaviridae
M-----PNGCKNWCGTLQ---DDETFDGQSYLQDLL---TRGL-AVYGVGQVERG---SH
LHFQFYVQMSKRTA--LNAMK-KIN--GSAHWEPARGTPAQNKQYCTKEDTRVSGPWEVG
--EPTGQGRR--TDLEAAAEMI--DSGA---TLKEVAAEHKSVFIRYHRGLRAY------
-------QDIMLSGGPRDILEGPEVW---VFWGDTG-AGKSYRAFTTWP-----------
-DAYRKTT-SDKWWDGYRG--QETVIFDDFKGSSMRL----HDFQRVIDRYPHDVEVKGG
FVPLSAK-RYVFTSN--RHPSEWYSREADPHGSVMRR-IKEFCEDRGRLI
>CsCDV7_(OQ351951)
MPSPQ----ARYWILTVPQHL-----------------------CSHVSGQLEIG-VGGF
VHWQLCVSFIQKVT--LARVRETF---GSVHAEPSRSDA--VRAYVWKEDTRVHGTFELG
--TLPFRRNA-KSDWNAILLAA--KTGD--------STVPADVQVRCYNQLRRI------
------GSDYVQPVPMERFA--------EVFWGRTG-TGKSRRAWDEAGF----------
-EAYSKDP-RTKWWDGYMG--QANVVIDEFRGTID-----IVHLLRWLDRYPVRVENKGG
SVPLSAK-QFWFTSN--LDPRLWYPD-VDSEAALMRR-INITHF------
>AUM61751_Nenyaviridae
M-----APRSRSWLGCLN---NYTAAELEQL--------RTHE-CRYMALGFHVGHQSHI
PHVHIDIEYKTMKT------RPKFN--KRIHWETRRGTLEQALTYLKKDDKL----EERG
--DRPRLTNKIASSFEELYEDA--VKGQ--------VHPESQIYARYRNYFDNI------
---------ATAHLPPVIWDPDKNIW----IWGKKG-LGKTGIFYRLALD---------T
HKALYDKP-INKWWDGYGG--QDYVVLEDVDEDNLQYL--AGHIKKWADRYSFNAEVKGG
SIRVVPTYHLIVTSN--YPPSACFKRQED--EAMERR-FDIYHIEEPMHV
>AUM61749_Nenyaviridae
MRAA--SVQSRSWIGTLN---NYTVQELEQL--------RTHE-CRYMALGFHVGLKSRL
PHVHIDVEYKTMKT------RPKFN--SRIHWEKRRGTLKQALEYLNKEDKL----EERG
--DRPRIDDNVKTSFEDHYNDA--VKGV--------VHPESSMYVRYRMYLDQV------
---------ANAHRPPYVFNDTKNLW----IVGPAG-CGKSRFVREVAAX---------E
GKCVFDKM-LNKWWDGYCG--QDYVIMDDISPDICKYL--KDHMKRWLDRYDFTAEIKGS
SMRIDPKYRLVITSQ--YTPEECFNP-TD--EAILRR-LEVWDMRD----
>QNJ47530_Nenyaviridae
MS------RARGWFLTEN---RNIEDSRSALSKIC----DEGG-VRYAVMAKERAPTTGH
EHAHIYMYFKTQRA--FNAIKKMF---PTADIERAKGNMEQASKYVTKDGDVL---YEFG
--ELPKASKSIDEQWKEAVEAF--KNGN--------GDKESRLYARYQRFFDNL------
---------ETTYAELKDFDKKKNLW----IYGDPG-TGKSRSVREYARL---------H
GLRIYNKL-PNKWWDGFEG--QDIVLFEDADADTCRIL--IRQFKLWTDRYVFAAELKGS
RKDISPNFQFIITSN--HDLEECFPEGID--VAIRRR-FSVLSVGDARLH
>2119408A_Metaxyviridae
MGS-----SIRRWCFTLN---YETEEEAANVVRRI----ESLN-LVYAIVGDEVAPSTGQ
RHLQGFIHLKTGRR--LQGLKTVLG--DRIHLEPTRGSDEQNRDYCSKERVL----LEHG
--VPTRPGVKRAQRFAEEPDEL--------------RLEDPGGYRRYHNWQLEV------
------LSAIGEPADDRTI-----LW----ICGRDGGDGKSVFAKYLGLK----------
PDWFYTCG--------GTR--KDVLLILDVPRCNLEYL-NYALLECVKNRAFSSDKYEPL
SYLGFDHVHVLVFAN--VLPDYLKIS-RD-------R-IKLWNI------
>BAS02103_Nanoviridae
MGLGPRVMASNKWCFTLN---YSDAAERDIFLATL----KEEE-LRYAVVGDEVAPTTGQ
KHLQGYLSLRKLIR--LGGLKKRFS--PKAHWEMAKGSDEDNARYCSKETLI----LQLG
--IPTSQGSN--TRSPERM-----------------RIEQPEIFHRDRQWQIQL------
------TEAIAEEADDRTI-----IW----VYGPNGNEGKSTYAKSLMKK----------
-DWFYTRG--------GKK--ENILVVFDIPRCHQEYL-NYDVIEAIKDRVIESTKYKPI
KIIEVNRVHVIVMAN--FMPDYCKIS-ED-------R-IKTINC------
>AVT42628_Nanoviridae_
MSR-----QVICWCFTLNNPL------------------SLHESMKYLVYQREQG-ESGN
IHFQGYVEMKKRTS--LAGMKRLI---PGAHFEKRRGTQGEARAYAMKEDSRLEGPWEEG
--EF-------EDKLREVMEDM-KNTGK--RPIEYI-EECCNTYDKSSGTLREYQGELRK
KPWMDEVESLLETRDGRRI-----IW----VYGPQGGEGKTSFAKHLVKT----------
RDAFYSTG--------GKT--ADIAVLFDFPRSFEEYV-NYGVMEQLKNGIIQSGKYQSV
IKYAEYV-EVIAFAN--FTPRSGMFS-ED-------R-IIIVNV------
>AEI54346_Nanoviridae
MDDDRAGTQHTFWCFTLN---NYTAEQIEHLELVF-----KHE-CKWYLFQEEVGEKCGT
PHLQGQICLKTRMR--MTELKRID---MKISWRATKSCT-ASLEYCKKKETSTGKIYYHG
M-DV-------QVDLEE-----------------------------PYGWQLDI------
------LNVLKDKPHNRIIH-----W----YWEPTGGKGKTSLSKYLVVK----------
HDALMLT---------GKS--NDMYFIVDCPRSQQDYI-NYGAIEQIKNGLIFSGKYEGA
QLVFNAP-HVIVFAN--EPPDISKMS-LD-------R-WNVVRI------
>CsCV1_(OQ267680)
MRT---YTQSTNWCFTIN---NPTDNDYLLLNEY-----GATQ-AKYLIFSDEVG-SNGT
PHIQGYVVLPKRLR--TSSVSKLF---PRAHLEASKGTAQQASDYCRGGGST-------G
--KPPSANVVVKTNLYESFRDWVLEQPT-KPSAALVAYKYPSLFLRYRDYQQRL------
------VDRLSEPACTRKVI---------FVVDPAGNSGKSWFSNAYYRSNPLSTQ----
----------------SVGRIEDVTFFFDVPRSRMEHF-QYSVVEQLKDSRIFVTKYESR
VNWLLYVPHVVVMCN--EYPDMLKLS-KD-------R-YEIIVWNHEVVN
>QQL09551_Naryaviridae
MDTPDTIFRARAFQLTLN-----ETKWYESLKSEFL---KLKS-MKYLISCKEKAPTTEH
EHIHIYVQFSNPYR--LNKTILS----FNAHIEICRGSPSQNIAYIEKNGDIL---DEIG
--EKPKQGLKTTKELLQCKN------------IEEI----------QINTYNKL------
------HE--NEEIDIDELQKDIIIY---YISGASG-IGKTEKAKEIIRENKEKYGTKVS
LVKY-----ENGFWINGSN--RNIALYDDFRDSHMK----PSEFINFIDYNRHPMNMKGS
SCINDYK-LIIITSV--QKLNDLYVA-EEPRKQWIRRALEFQNLEKEFLE
>QIR82205_Naryaviridae
METVENGGKARAYQLTLN-----EVERYDELKDYLT---GLKA-TDYYIACKEEAPTTGH
EHIHIYVHFNNARK--LSIKKC-----CNAHIEVCRGTPQQNIDYILKDGNVI---DEIG
--KRPHQGGYNIKDLKKLSND----------ELEEL----------YYNTVKKI------
------QDERNKVFTIKDFRKQTKIY---YIFGPSG-VGKTNKALDIIEEHKELSET-FN
IVKY-----ENNFWLGSET--EKIALYDDFRDSHLK----ASEFINFIDYNKHFMNIKGG
SIKNNYE-LVIITSV--QSPYTIYME-DEPRKQWLRR-MEIINLGKETIE
>QNJ47528_Naryaviridae
MS-----LRGRRFNITLN-----EPIKYQELASYLK---SFKS-FRYILSAKEKAPTTGH
EHIHIFCFYKQTIS--ITLSKT-----CGSHVEVCRGSDMQNIQYIKKDGDIV---EEEG
--ELPHQGKLHVGELQSINDPH---------DLLSM----------AWDNARTL------
----------NQRCKLDEIYPNVKVY---YVHGESG-SGKTKWVFDKLRELELDGL--FD
RVKY-----CNGFWTGSRDGLSKAAWYDDFRDSSMP----VQEFINFIDYYANQMNIKGN
HVLNRYQ-FIFITSV--QDIEEIYVS-GEPRQQWMRR-VEQIEV------
>QYV43172_Vientovirus_Redondoviridae
MTS---KLDQKTIFATYN---ENKIVDPKCLLTKLSANFEEWN-VIYGTAGKEVAPTTGT
VHYHALLVLERKCR--TRNGANLLKEEIIPHLEKIRNGIKFIVNYCQKDGNY----AEIG
--KKPYKEEM--SKKEKNMKLL-------NGNLEELGEIGPIDVIR-AEKIRSI------
---------FMKNSKPEKYKKRLILW----FKGPTG-EGKTRTAIQLAEQ--------YF
NNDYWISNDSLHWFDGYNS--QKVSIIDDFRKSMLT---DWNFLLRLLDGYNLIVQIKGG
YVKWNPD-VVIITSP--ASPEEAFVEAWDKQDQLTRREFPLWEDELKRLE
>WBG93925_Redondoviridae
MTH---RLDQKTIFATYL---EDKITNPIKVVNTLMERFEKYI-PVYATCGKEVAPTTGT
THYHAVIVCETHIR--TKNGNDLLEDGILPHLERVKYGIKKIAEYCQKEGNF----AEAG
--KRTWKEVK--TKKEKNLMLL-------NGNLEEMGEISAIDVIR-ADKLRSV------
---------FTRNSKPEKYKKRLIIW----FKGPTG-EGKTRTAIQIAER--------YY
EEDYWITNDNLHWFDGYNS--QKVAIIDDFRKTMLT---DWNFLLRLLDGYNLIVQIKGG
FVKWNPN-VIIITSP--ATPEEAFTEAWDKQDQLTRRDFPLWDVEQKRLE
>UEE94583_Redondoviridae
MNSC--KLQNKWLYLTYL---HNQIAGPAVLLSELIENLEKWR-PYYAIAGEEQAPTTGT
RHFHVIVCCHEQVR--TRK-SEVLEKGVNPHLEKIHNNLKKIIEYCKKGGNI----AEYG
--KEPVKNQE-MNKAEKAKLML-------ECDLKEAGTLGPIEVLR-AEKLRKL------
---------FEVHAKPEPYKKRLILW----FRGETG-EGKTRRAIEIAER---------Y
NLTYWISNDSLKWFDGYEN--QNVAIIDDFRKGMLN---DWNFLLRLLDGYNLIVPIKGG
FTRWTPQ-IVIITTP--ATPEQAFIQEWDHQDQLTRREFPLWEDEDRRLT
>ASM90390_Smacoviridae
--------MVQAWMITAPRA----HVSKRAIRIMI----DKND-CKKWIIAKEKG-KNGY
EHWQIRIESSNTGF--FEWCKLYL---PTAHVEKAERGV-DESRYETKEGQYVLYTQRFG
--KM-------RPNQIRALEAL--EATN--------------------------------
--------------------REVLVW-----YDEGGNVGKSWLTGALWER----------
GLAYYVPP--------VKAMVQWVAIIIDIPRSWKWSEQLYVAIESIKDGLVYDTRYHSQ
CINIRGV-KVLVLTN--TQPKLDKLS-QD-------R-WRICVFR-----
>QTZ20015_Smacoviridae
--------MVKSYMLTIPRT-----VPRRAVMLMI----ENND-CKKWIVAKETG-KNGY
EHWQVRLESSNPDF--FGWVKKHI---PNAHVEEASAGV-DESEYEIKEGQYVRSSQRYG
--EM-------RPAQKRALQAL--QATN--------------------------------
--------------------RQVVVW-----YDEGGNVGKSWFCGALWER----------
GLAYYVPP--------VKGMVQWVAIIIDIPRSWKWSEQLYVAIESIKDGLVYDTRYHSR
LMNIRGV-KVMCLTN--NYPKVDKLS-AD-------R-WCICEF------
>QXF14462_Smacoviridae
-------MANKVYMATIPHS----GITKRAFFNMI----RNFD-IHKWTYAVEKG-RGGY
KHIQCRFRTNKA----FEDIRRAL---ICAHIEEAS----DTWEYEKKDGNYMTSELRYG
--KL-------RKVQKWALDAL--KSTN--------------------------------
--------------------REVMVW-----VDPEGNSGKTWLTAHLWER----------
GQACYCPP--------PKELISWVHIIIDIPRTWKWDDALYTAIETIKDGLVYDPRYSAH
MRNIRGV-KVMCMTN--NMPKLSKLS-ED-------R-WVLFRPEH----
>QYV43538_Smacoviridae
--------MTKTWMLTVPRNN--TAKEWVAISKWL----RAND-VHKWTCGMETG-SNGY
DHWQIRLQVNKD----FETLKAEWG--PKAHIEEAS----DVWEYERKSGMFFSSECRFG
--KL-------TWRQETVVRAV--QDTN--------------------------------
--------------------RQVVVW-----YDPEGNKGKSWLLGHLYET----------
GQAWVVQA--------VKGIIQDVAVVIDIPRTWKWTSDLYVAIERIKDGLIKDPRYSSK
TVHIRGV-KVLITCN--TMPKLDKLS-ED-------R-WIIIDGEA----
>QRV61732_Smacoviridae
-------MANKIYMITMPKN----GRNKFLLKNLI----EKND-LHKWAYGYEVG-KGGY
KHIQARIRCPFE----FEYLQEYF---GQAHIEEAS----DEWDYETKSGTYFTSDQRYL
--PL-------RKVQREAVMGL--EATN--------------------------------
--------------------REVYVW-----YDQEGNHGKSWLCGHLWET----------
GKAYVVDS--------GETIKKDVAVIIDLPRTAKWTDELYYAIEKIKDGLLKDPRYQSK
TVNIHGV-KVMVMCN--SIPKLDKLS-AD-------R-WVLYRGQA----
>P0DOK2_Bacilladnaviridae
MLSQLSRTLMRRCIVTLFFNDADWALDPASYFNEPEKD------IKEWVGQFELCPTTNH
LHAHIHVHFARQMR--FQFIRDQFSQIKLGDIKKGRGTSQCAVNYCIDPRKRHPEE----
--EAPGNKT--KWEFDQACADKTKKKPTKEQLVKDKVDSFPYHW--TWDQIVHSSDEAKE
SASERYHKTRAVVQARRVIE------SVEIHYGAGG-TGKSTFARQLGTKLGETSG---R
DEKYTRNYDDGNFWGGYAG--EAVVHLEEFEGQETLSK--FKDICELGASGP-NVNVKNG
GTTLNHS-HVVITSN--THPAGFYVWKGDPKAPFWRREWKALQGNYEGCL
>A0A1P8YT89_Bacilladnaviridae
MSTPTSRKKIRSGLLTIHPPSHPSWLKPETWFPQCDDI------LEIWCAKFEKGEDTGN
LHVHIYFKLKHSNTIRFELLQKWITHVTGFDFKPQRSATQCVVNYVLKPETSV------G
--DPNA-----SCAFDQKTWDAHKGKGKKQEIIDHI---MARDWTLSWASLVHESDESRA
GWGKRFQEDRAAAQPRRKIK------DVVILYGAAG-TGKTTMAMDWDSKPDETT----K
ARYYRRSC-DEDFWGGYNG--QRVIHYDEFGGQEKFAS--LKEITSIGLPGP-PVKVKGS
GRDLNHD-TVVFTSN--VHPAGWYVWAKDPHKPFQRREWVAFGDNLDLAI
>YP_004286322_Bacilladnaviridae
LTTPGTDQLLSRFILTFFPETEDRWMEPDTYFPGAVEL------FHVWTGQYEECPTTKR
LHAHIYVEMLTNRRKRFNAFHKHIRFHKGVQIRSARRCSQCAINYVLDDRKRLEGS----
--DTRHSHFEPDSKFEKTKEMV--KRGEDSETQRVYIESKPRMW--TWDQIVHETDESKK
SWGNKYHAGRVAEVSRRTIQ------QVIILYGAGG-TGKTTTVQSWDARENEDP----R
ERYYRRNPDDGAFWGGYRG--QRIVHYEEFTGQEAFCR--LKEVCDIGKHGP-PVNVKMG
GTDLNHE-IVIFTTN--VHPAGWFLWANDPKHPFWRRDWQSFKGDYAKCL
