# Supplementary material for: Diverse single-stranded DNA viruses from viral metagenomics on a cynopterus bat in China
Source: Heliyon. 2023 Jul 17;9(8):e18270. doi: 10.1016/j.heliyon.2023.e18270 (PMC10374907; doi:10.1016/j.heliyon.2023.e18270)
Supplement: Multimedia component 3 [file mmc3.xlsx]

## Sheet: cress_blastx_untreated_sample
#Qery_id	Subject_id	identity_(%)	alignment_length	mismatches	gap_openings	q_start	q_end	s_start	s_end	e-value	bit_score	Virus_or_non-Virus	Realm	Kingdom	Phylum	Class	Order	Familly	Genus	Speces
NODE_2531_length_1601_cov_145.683071	QTE03314.1	100	311	0	0	1082	150	1	311	1.12e-225	634	Viruses	Monodnaviria	Shotokuvirae	Cressdnaviricota	Arfiviricetes	Cirlivirales	Circoviridae	unclassified Circoviridae	Fringilla montifringilla Circoviridae sp.
NODE_35446_length_470_cov_19.829517	QTE03315.1	99.2	132	1	0	63	458	159	290	5.22e-91	276	Viruses	Monodnaviria	Shotokuvirae	Cressdnaviricota	Arfiviricetes	Cirlivirales	Circoviridae	unclassified Circoviridae	Fringilla montifringilla Circoviridae sp.
NODE_202866_length_174_cov_18.814433	QTE03314.1	96.9	32	1	0	3	98	252	283	6.12e-11	66.2	Viruses	Monodnaviria	Shotokuvirae	Cressdnaviricota	Arfiviricetes	Cirlivirales	Circoviridae	unclassified Circoviridae	Fringilla montifringilla Circoviridae sp.
NODE_254044_length_139_cov_9.774194	QTE03314.1	97.8	46	1	0	2	139	126	171	1.31e-21	94.4	Viruses	Monodnaviria	Shotokuvirae	Cressdnaviricota	Arfiviricetes	Cirlivirales	Circoviridae	unclassified Circoviridae	Fringilla montifringilla Circoviridae sp.
NODE_266053_length_134_cov_12.035088	QTE03314.1	97.7	44	1	0	3	134	154	197	2.55e-19	88.2	Viruses	Monodnaviria	Shotokuvirae	Cressdnaviricota	Arfiviricetes	Cirlivirales	Circoviridae	unclassified Circoviridae	Fringilla montifringilla Circoviridae sp.
NODE_274998_length_132_cov_1.545455	QTE03314.1	95.5	44	2	0	132	1	149	192	2.46e-20	90.9	Viruses	Monodnaviria	Shotokuvirae	Cressdnaviricota	Arfiviricetes	Cirlivirales	Circoviridae	unclassified Circoviridae	Fringilla montifringilla Circoviridae sp.
NODE_292437_length_127_cov_4.960000	QTE03314.1	97.6	42	1	0	2	127	125	166	6.36e-19	87	Viruses	Monodnaviria	Shotokuvirae	Cressdnaviricota	Arfiviricetes	Cirlivirales	Circoviridae	unclassified Circoviridae	Fringilla montifringilla Circoviridae sp.
NODE_292715_length_127_cov_3.900000	QTE03314.1	95.1	41	2	0	126	4	151	191	9.25e-17	81.3	Viruses	Monodnaviria	Shotokuvirae	Cressdnaviricota	Arfiviricetes	Cirlivirales	Circoviridae	unclassified Circoviridae	Fringilla montifringilla Circoviridae sp.
NODE_324917_length_119_cov_45.023810	QTE03314.1	97.4	39	1	0	117	1	154	192	5.82e-17	81.6	Viruses	Monodnaviria	Shotokuvirae	Cressdnaviricota	Arfiviricetes	Cirlivirales	Circoviridae	unclassified Circoviridae	Fringilla montifringilla Circoviridae sp.
NODE_326569_length_119_cov_5.047619	QTE03314.1	97.4	39	1	0	117	1	154	192	1.57e-16	80.5	Viruses	Monodnaviria	Shotokuvirae	Cressdnaviricota	Arfiviricetes	Cirlivirales	Circoviridae	unclassified Circoviridae	Fringilla montifringilla Circoviridae sp.
NODE_336118_length_117_cov_6.225000	QTE03314.1	100	38	0	0	3	116	137	174	2.87e-17	82.4	Viruses	Monodnaviria	Shotokuvirae	Cressdnaviricota	Arfiviricetes	Cirlivirales	Circoviridae	unclassified Circoviridae	Fringilla montifringilla Circoviridae sp.
NODE_351785_length_114_cov_4.081081	QTE03314.1	91.4	35	3	0	105	1	137	171	1.02e-11	67.4	Viruses	Monodnaviria	Shotokuvirae	Cressdnaviricota	Arfiviricetes	Cirlivirales	Circoviridae	unclassified Circoviridae	Fringilla montifringilla Circoviridae sp.
NODE_358495_length_113_cov_2.000000	QTE03314.1	94.6	37	2	0	3	113	142	178	1.44e-15	77.8	Viruses	Monodnaviria	Shotokuvirae	Cressdnaviricota	Arfiviricetes	Cirlivirales	Circoviridae	unclassified Circoviridae	Fringilla montifringilla Circoviridae sp.
NODE_404902_length_105_cov_10.678571	QTE03314.1	100	34	0	0	2	103	150	183	8.97e-14	72.8	Viruses	Monodnaviria	Shotokuvirae	Cressdnaviricota	Arfiviricetes	Cirlivirales	Circoviridae	unclassified Circoviridae	Fringilla montifringilla Circoviridae sp.
NODE_407233_length_105_cov_2.678571	QTE03314.1	97.1	34	1	0	2	103	150	183	1.22e-12	69.7	Viruses	Monodnaviria	Shotokuvirae	Cressdnaviricota	Arfiviricetes	Cirlivirales	Circoviridae	unclassified Circoviridae	Fringilla montifringilla Circoviridae sp.
NODE_408918_length_105_cov_1.428571	QTE03314.1	93.9	33	2	0	3	101	142	174	6.16e-12	67.8	Viruses	Monodnaviria	Shotokuvirae	Cressdnaviricota	Arfiviricetes	Cirlivirales	Circoviridae	unclassified Circoviridae	Fringilla montifringilla Circoviridae sp.
NODE_425876_length_102_cov_12.120000	QTE03314.1	97.1	34	1	0	1	102	159	192	8.78e-13	70.1	Viruses	Monodnaviria	Shotokuvirae	Cressdnaviricota	Arfiviricetes	Cirlivirales	Circoviridae	unclassified Circoviridae	Fringilla montifringilla Circoviridae sp.
NODE_428559_length_102_cov_2.800000	QTE03314.1	97	33	1	0	3	101	168	200	2.22e-12	68.9	Viruses	Monodnaviria	Shotokuvirae	Cressdnaviricota	Arfiviricetes	Cirlivirales	Circoviridae	unclassified Circoviridae	Fringilla montifringilla Circoviridae sp.
NODE_439814_length_100_cov_85.130435	QTE03314.1	96.9	32	1	0	98	3	142	173	8.02e-13	70.1	Viruses	Monodnaviria	Shotokuvirae	Cressdnaviricota	Arfiviricetes	Cirlivirales	Circoviridae	unclassified Circoviridae	Fringilla montifringilla Circoviridae sp.
NODE_441368_length_100_cov_13.565217	QTE03314.1	96.9	32	1	0	3	98	142	173	1.54e-12	69.3	Viruses	Monodnaviria	Shotokuvirae	Cressdnaviricota	Arfiviricetes	Cirlivirales	Circoviridae	unclassified Circoviridae	Fringilla montifringilla Circoviridae sp.
NODE_445616_length_100_cov_1.913043	QTE03314.1	96.9	32	1	0	98	3	168	199	4.07e-12	68.2	Viruses	Monodnaviria	Shotokuvirae	Cressdnaviricota	Arfiviricetes	Cirlivirales	Circoviridae	unclassified Circoviridae	Fringilla montifringilla Circoviridae sp.
NODE_448066_length_99_cov_32.772727	QTE03314.1	96.9	32	1	0	2	97	152	183	5.4e-11	65.1	Viruses	Monodnaviria	Shotokuvirae	Cressdnaviricota	Arfiviricetes	Cirlivirales	Circoviridae	unclassified Circoviridae	Fringilla montifringilla Circoviridae sp.
NODE_460487_length_98_cov_3.333333	QTE03314.1	87.5	32	4	0	3	98	147	178	4.48e-08	57	Viruses	Monodnaviria	Shotokuvirae	Cressdnaviricota	Arfiviricetes	Cirlivirales	Circoviridae	unclassified Circoviridae	Fringilla montifringilla Circoviridae sp.
NODE_494126_length_94_cov_8.000000	QTE03314.1	96.7	30	1	0	5	94	137	166	1.87e-10	63.5	Viruses	Monodnaviria	Shotokuvirae	Cressdnaviricota	Arfiviricetes	Cirlivirales	Circoviridae	unclassified Circoviridae	Fringilla montifringilla Circoviridae sp.
NODE_504332_length_93_cov_4.562500	QTE03314.1	90	30	3	0	91	2	147	176	5.61e-08	56.6	Viruses	Monodnaviria	Shotokuvirae	Cressdnaviricota	Arfiviricetes	Cirlivirales	Circoviridae	unclassified Circoviridae	Fringilla montifringilla Circoviridae sp.
NODE_505054_length_93_cov_3.250000	QTE03314.1	93.3	30	2	0	3	92	147	176	2.16e-08	57.8	Viruses	Monodnaviria	Shotokuvirae	Cressdnaviricota	Arfiviricetes	Cirlivirales	Circoviridae	unclassified Circoviridae	Fringilla montifringilla Circoviridae sp.
NODE_511281_length_92_cov_18.000000	QTE03314.1	96.7	30	1	0	90	1	142	171	8.88e-10	61.6	Viruses	Monodnaviria	Shotokuvirae	Cressdnaviricota	Arfiviricetes	Cirlivirales	Circoviridae	unclassified Circoviridae	Fringilla montifringilla Circoviridae sp.
NODE_531846_length_90_cov_17.000000	QTE03314.1	96.6	29	1	0	3	89	147	175	5.77e-09	59.3	Viruses	Monodnaviria	Shotokuvirae	Cressdnaviricota	Arfiviricetes	Cirlivirales	Circoviridae	unclassified Circoviridae	Fringilla montifringilla Circoviridae sp.
NODE_532627_length_90_cov_11.615385	QTE03314.1	96.6	29	1	0	88	2	147	175	7.94e-09	58.9	Viruses	Monodnaviria	Shotokuvirae	Cressdnaviricota	Arfiviricetes	Cirlivirales	Circoviridae	unclassified Circoviridae	Fringilla montifringilla Circoviridae sp.
NODE_534194_length_90_cov_5.615385	QTE03314.1	96.7	30	1	0	1	90	149	178	1.78e-10	63.5	Viruses	Monodnaviria	Shotokuvirae	Cressdnaviricota	Arfiviricetes	Cirlivirales	Circoviridae	unclassified Circoviridae	Fringilla montifringilla Circoviridae sp.
NODE_535024_length_90_cov_4.000000	QTE03314.1	93.1	29	2	0	3	89	147	175	2.62e-07	54.7	Viruses	Monodnaviria	Shotokuvirae	Cressdnaviricota	Arfiviricetes	Cirlivirales	Circoviridae	unclassified Circoviridae	Fringilla montifringilla Circoviridae sp.
NODE_538064_length_90_cov_1.384615	QTE03314.1	93.3	30	2	0	90	1	149	178	6.44e-10	62	Viruses	Monodnaviria	Shotokuvirae	Cressdnaviricota	Arfiviricetes	Cirlivirales	Circoviridae	unclassified Circoviridae	Fringilla montifringilla Circoviridae sp.
NODE_552848_length_88_cov_49.545455	QTE03314.1	96.6	29	1	0	2	88	150	178	4.47e-10	62.4	Viruses	Monodnaviria	Shotokuvirae	Cressdnaviricota	Arfiviricetes	Cirlivirales	Circoviridae	unclassified Circoviridae	Fringilla montifringilla Circoviridae sp.
NODE_565965_length_87_cov_24.000000	QTE03314.1	96.4	28	1	0	3	86	147	174	7.58e-09	58.9	Viruses	Monodnaviria	Shotokuvirae	Cressdnaviricota	Arfiviricetes	Cirlivirales	Circoviridae	unclassified Circoviridae	Fringilla montifringilla Circoviridae sp.
NODE_594216_length_85_cov_15.250000	QTE03314.1	96.4	28	1	0	1	84	149	176	5.51e-09	59.3	Viruses	Monodnaviria	Shotokuvirae	Cressdnaviricota	Arfiviricetes	Cirlivirales	Circoviridae	unclassified Circoviridae	Fringilla montifringilla Circoviridae sp.
NODE_625026_length_83_cov_27.500000	QTE03314.1	96.3	27	1	0	2	82	150	176	3.55e-08	57	Viruses	Monodnaviria	Shotokuvirae	Cressdnaviricota	Arfiviricetes	Cirlivirales	Circoviridae	unclassified Circoviridae	Fringilla montifringilla Circoviridae sp.
NODE_625567_length_83_cov_23.500000	QTE03314.1	96.3	27	1	0	2	82	150	176	1.74e-07	55.1	Viruses	Monodnaviria	Shotokuvirae	Cressdnaviricota	Arfiviricetes	Cirlivirales	Circoviridae	unclassified Circoviridae	Fringilla montifringilla Circoviridae sp.
NODE_631737_length_83_cov_4.000000	QTE03314.1	92.6	27	2	0	2	82	150	176	6.15e-07	53.5	Viruses	Monodnaviria	Shotokuvirae	Cressdnaviricota	Arfiviricetes	Cirlivirales	Circoviridae	unclassified Circoviridae	Fringilla montifringilla Circoviridae sp.
NODE_645991_length_82_cov_22.000000	QTE03314.1	96.3	27	1	0	2	82	152	178	3.55e-08	57	Viruses	Monodnaviria	Shotokuvirae	Cressdnaviricota	Arfiviricetes	Cirlivirales	Circoviridae	unclassified Circoviridae	Fringilla montifringilla Circoviridae sp.
NODE_646442_length_82_cov_19.000000	QTE03314.1	96.3	27	1	0	2	82	152	178	6.15e-07	53.5	Viruses	Monodnaviria	Shotokuvirae	Cressdnaviricota	Arfiviricetes	Cirlivirales	Circoviridae	unclassified Circoviridae	Fringilla montifringilla Circoviridae sp.
NODE_696555_length_80_cov_15.000000	QTE03314.1	96.2	26	1	0	79	2	151	176	2.08e-06	52	Viruses	Monodnaviria	Shotokuvirae	Cressdnaviricota	Arfiviricetes	Cirlivirales	Circoviridae	unclassified Circoviridae	Fringilla montifringilla Circoviridae sp.
NODE_702312_length_80_cov_3.000000	QTE03314.1	96	25	1	0	2	76	150	174	2.27e-07	54.7	Viruses	Monodnaviria	Shotokuvirae	Cressdnaviricota	Arfiviricetes	Cirlivirales	Circoviridae	unclassified Circoviridae	Fringilla montifringilla Circoviridae sp.
NODE_725064_length_79_cov_54.000000	QTE03314.1	96.2	26	1	0	79	2	149	174	4.65e-08	56.6	Viruses	Monodnaviria	Shotokuvirae	Cressdnaviricota	Arfiviricetes	Cirlivirales	Circoviridae	unclassified Circoviridae	Fringilla montifringilla Circoviridae sp.
NODE_35655_length_468_cov_41.447570	AXH75561.1	41.5	106	48	5	14	331	8	99	2.53e-10	68.6	Viruses	Monodnaviria	Shotokuvirae	Cressdnaviricota	Arfiviricetes	Cirlivirales	Circoviridae	unclassified Circoviridae	Circoviridae sp.
NODE_87431_length_292_cov_13.241860	AXU38621.1	50.6	79	39	0	36	272	178	256	8.34e-21	94.4	Viruses	Monodnaviria	Shotokuvirae	Cressdnaviricota	Arfiviricetes	Cirlivirales	Circoviridae	Circovirus	Mink circovirus
NODE_127660_length_266_cov_4.634921	AFB35209.1	73.6	87	23	0	261	1	15	101	1.87e-37	133	Viruses	Monodnaviria	Shotokuvirae	Cressdnaviricota	Arfiviricetes	Cirlivirales	Circoviridae	unclassified Circoviridae	Circovirus-like NI/2007-3
NODE_654_length_1017_cov_168.486170	YP_009259705.1	46.7	197	97	4	570	1	2	197	5.58e-51	181	Viruses	Monodnaviria	Shotokuvirae	Cressdnaviricota	Arfiviricetes	Cirlivirales	Circoviridae	unclassified Circoviridae	Circovirus-like genome DCCV-2
NODE_918_length_845_cov_103.324219	AXH74395.1	48.1	210	108	1	108	734	13	222	1.1e-60	202	Viruses	Monodnaviria	Shotokuvirae	Cressdnaviricota	Arfiviricetes	Cirlivirales	Circoviridae	unclassified Circoviridae	Circoviridae sp.
NODE_11877_length_390_cov_124.654952	AXQ66255.1	54.3	129	51	4	389	3	18	138	2.26e-31	123	Viruses	Monodnaviria	Shotokuvirae	Cressdnaviricota	Arfiviricetes	Cirlivirales	Circoviridae	unclassified Circoviridae	Circoviridae sp.
NODE_33056_length_307_cov_104.730435	AFB35209.1	49.4	89	45	0	39	305	39	127	6.5e-24	99.8	Viruses	Monodnaviria	Shotokuvirae	Cressdnaviricota	Arfiviricetes	Cirlivirales	Circoviridae	unclassified Circoviridae	Circovirus-like NI/2007-3
NODE_128540_length_262_cov_56.821622	YP_009259723.1	55.6	54	22	2	262	107	268	321	7.59e-10	64.7	Viruses	Monodnaviria	Shotokuvirae	Cressdnaviricota	Arfiviricetes	Cirlivirales	Circoviridae	unclassified Circoviridae	Circovirus-like genome DHCV-1
NODE_129825_length_262_cov_10.259459	QRI44246.1	50.6	87	42	1	261	4	24	110	5.7e-23	96.3	Viruses	Monodnaviria	Shotokuvirae	Cressdnaviricota	Arfiviricetes	Cirlivirales	Circoviridae	unclassified Circoviridae	Circoviridae sp.
NODE_189928_length_246_cov_82.005917	AXH74395.1	95.1	81	4	0	3	245	105	185	2.63e-50	167	Viruses	Monodnaviria	Shotokuvirae	Cressdnaviricota	Arfiviricetes	Cirlivirales	Circoviridae	unclassified Circoviridae	Circoviridae sp.
NODE_197838_length_244_cov_90.532934	AGS36215.1	70.4	81	24	0	2	244	161	241	2.61e-36	132	Viruses	Monodnaviria	Shotokuvirae	Cressdnaviricota	Arfiviricetes	Cirlivirales	Circoviridae	environmental samples	Circoviridae LDMD-2013b
NODE_215720_length_240_cov_79.411043	AXH75561.1	46.1	76	40	1	239	15	40	115	1.08e-12	72	Viruses	Monodnaviria	Shotokuvirae	Cressdnaviricota	Arfiviricetes	Cirlivirales	Circoviridae	unclassified Circoviridae	Circoviridae sp.
NODE_977_length_2361_cov_56.087128	QNL09587.1	52.2	360	160	3	1566	493	40	389	7.05e-112	356	Viruses	Monodnaviria	Shotokuvirae	Cressdnaviricota	unclassified Cressdnaviricota	Clinch CRESS virus 1
NODE_4797_length_1224_cov_29.837838	QTE03394.1	37.6	258	145	8	463	1221	28	274	9.22e-43	163	Viruses	Monodnaviria	Shotokuvirae	Cressdnaviricota	unclassified Cressdnaviricota	Nandayus nenday CRESS-DNA-virus sp.
NODE_6373_length_1079_cov_61.143713	QJI53686.1	35.4	189	102	7	476	1033	3	174	3.48e-12	78.2	Viruses	Monodnaviria	Shotokuvirae	Cressdnaviricota	unclassified Cressdnaviricota	CRESS viruses	CRESS virus sp.
NODE_28775_length_523_cov_28.338565	AXH73775.1	48.2	110	45	4	338	9	22	119	3.37e-18	90.9	Viruses	Monodnaviria	Shotokuvirae	Cressdnaviricota	unclassified Cressdnaviricota	CRESS viruses	CRESS virus sp.
NODE_45432_length_413_cov_9.431548	AYP28779.1	78.5	93	20	0	1	279	305	397	3.15e-44	159	Viruses	Monodnaviria	Shotokuvirae	Cressdnaviricota	unclassified Cressdnaviricota	CRESS viruses	CRESS virus sp.
NODE_57045_length_368_cov_17.144330	QGH73226.1	65.6	61	20	1	3	185	259	318	6.1e-15	80.1	Viruses	Monodnaviria	Shotokuvirae	Cressdnaviricota	unclassified Cressdnaviricota	CRESS viruses	CRESS virus sp. ctin15
NODE_105280_length_279_cov_8.772277	QTE03449.1	55.3	47	21	0	279	139	142	188	4.68e-06	53.5	Viruses	Monodnaviria	Shotokuvirae	Cressdnaviricota	unclassified Cressdnaviricota	Acanthis flammea CRESS-DNA-virus sp.
NODE_157903_length_249_cov_5.941860	AXH73393.1	74.4	82	21	0	246	1	94	175	3.14e-35	130	Viruses	Monodnaviria	Shotokuvirae	Cressdnaviricota	unclassified Cressdnaviricota	CRESS viruses	CRESS virus sp.
NODE_173863_length_240_cov_12.190184	AYP28780.1	68.4	79	24	1	5	238	46	124	7.5e-27	109	Viruses	Monodnaviria	Shotokuvirae	Cressdnaviricota	unclassified Cressdnaviricota	CRESS viruses	CRESS virus sp.
NODE_2015_length_1764_cov_40.585655	YP_009237569.1	36.5	356	210	6	339	1370	1	352	1.17e-57	207	Viruses	unclassified viruses	Lake Sarah-associated circular virus-28
NODE_66633_length_340_cov_19.429658	YP_009237569.1	38.6	70	40	1	338	138	277	346	0.00022	50.4	Viruses	unclassified viruses	Lake Sarah-associated circular virus-28
NODE_175190_length_239_cov_20.728395	YP_009237569.1	55.7	61	27	0	195	13	1	61	1.08e-08	61.2	Viruses	unclassified viruses	Lake Sarah-associated circular virus-28
