# Supplementary material for: Diverse single-stranded DNA viruses from viral metagenomics on a cynopterus bat in China
Source: Heliyon. 2023 Jul 17;9(8):e18270. doi: 10.1016/j.heliyon.2023.e18270 (PMC10374907; doi:10.1016/j.heliyon.2023.e18270)
Supplement: Multimedia component 4 [file mmc4.xlsx]

## Sheet: cress_blastx_treated_sample
#Qery_id	Subject_id	identity_(%)	alignment_length	mismatches	gap_openings	q_start	q_end	s_start	s_end	e-value	bit_score	Virus_or_non-Virus	Realm	Kingdom	Phylum	Class	Order	Familly	Genus	Speces
NODE_435_length_1387_cov_95.732824	YP_009237569.1	36.4	371	213	9	1384	287	1	353	7.68e-57	202	Viruses	unclassified viruses	Lake Sarah-associated circular virus-28
NODE_238_length_2904_cov_199.696144	QTE03445.1	36.5	293	158	6	2311	1481	1	281	1.44e-49	189	Viruses	Monodnaviria	Shotokuvirae	Cressdnaviricota	unclassified Cressdnaviricota	Tragopan caboti CRESS-DNA-virus sp.
NODE_2833_length_549_cov_110.491525	QTE03397.1	38.7	163	86	3	51	539	103	251	1.03e-31	126	Viruses	Monodnaviria	Shotokuvirae	Cressdnaviricota	unclassified Cressdnaviricota	Nandayus nenday CRESS-DNA-virus sp.
NODE_12851_length_384_cov_75.684039	QTE03633.1	93.7	127	8	0	2	382	36	162	2.01e-87	266	Viruses	Monodnaviria	Shotokuvirae	Cressdnaviricota	Repensiviricetes	Geplafuvirales	Genomoviridae	unclassified Genomoviridae	Luscinia calliope Genomoviridae sp.
NODE_18021_length_357_cov_67.557143	AYP28917.1	69.5	118	36	0	4	357	133	250	5.53e-56	185	Viruses	Monodnaviria	Shotokuvirae	Cressdnaviricota	unclassified Cressdnaviricota	CRESS viruses	CRESS virus sp.
NODE_33429_length_306_cov_117.764192	AWR89666.1	100	102	0	0	306	1	184	285	1.05e-65	210	Viruses	Monodnaviria	Shotokuvirae	Cressdnaviricota	unclassified Cressdnaviricota	CRESS viruses	CRESS virus sp.
NODE_33202_length_307_cov_68.878261	DAD86570.1	57.4	101	43	0	3	305	96	196	8.23e-30	120	Viruses	Monodnaviria	Shotokuvirae	Cressdnaviricota	unclassified Cressdnaviricota	CRESS virus sp. ctBnw2
NODE_3260_length_527_cov_92.695556	QGH73227.1	37	100	42	2	518	270	121	216	4.06e-05	54.7	Viruses	Monodnaviria	Shotokuvirae	Cressdnaviricota	unclassified Cressdnaviricota	CRESS viruses	CRESS virus sp. ctin15
NODE_35454_length_301_cov_87.580357	QKI29022.1	52.5	99	47	0	5	301	155	253	7.18e-28	112	Viruses	Monodnaviria	Shotokuvirae	Cressdnaviricota	unclassified Cressdnaviricota	CRESS viruses	Kummerowia striata CRESS virus
NODE_12847_length_384_cov_77.739414	DAO40496.1	52.6	95	44	1	383	99	84	177	1.8e-23	100	Viruses	Monodnaviria	Shotokuvirae	Cressdnaviricota	unclassified Cressdnaviricota	CRESS viruses	CRESS virus sp.
NODE_57954_length_284_cov_44.342995	QCW23688.1	86.2	94	13	0	3	284	196	289	2.07e-57	189	Viruses	Monodnaviria	Shotokuvirae	Cressdnaviricota	Repensiviricetes	Geplafuvirales	Genomoviridae	unclassified Genomoviridae	Genomoviridae sp.
NODE_110564_length_267_cov_59.657895	DAD86570.1	49.5	91	44	2	1	267	156	246	2.11e-17	86.3	Viruses	Monodnaviria	Shotokuvirae	Cressdnaviricota	unclassified Cressdnaviricota	CRESS virus sp. ctBnw2
NODE_2310_length_582_cov_55.102970	DAD86570.1	45.6	90	48	1	545	279	334	423	4.72e-13	78.2	Viruses	Monodnaviria	Shotokuvirae	Cressdnaviricota	unclassified Cressdnaviricota	CRESS virus sp. ctBnw2
NODE_98994_length_270_cov_96.585492	DAO05882.1	51.7	89	38	1	268	2	102	185	2.88e-22	95.5	Viruses	Monodnaviria	Shotokuvirae	Cressdnaviricota	unclassified Cressdnaviricota	CRESS viruses	CRESS virus sp.
NODE_89450_length_273_cov_87.204082	DAD86570.1	60.7	89	35	0	271	5	208	296	1.44e-29	119	Viruses	Monodnaviria	Shotokuvirae	Cressdnaviricota	unclassified Cressdnaviricota	CRESS virus sp. ctBnw2
NODE_42148_length_290_cov_39.633803	DAO05882.1	55.7	88	39	0	266	3	100	187	5.79e-27	107	Viruses	Monodnaviria	Shotokuvirae	Cressdnaviricota	unclassified Cressdnaviricota	CRESS viruses	CRESS virus sp.
NODE_78320_length_277_cov_46.410000	QTE03451.1	50	88	43	1	3	266	182	268	4.18e-22	97.1	Viruses	Monodnaviria	Shotokuvirae	Cressdnaviricota	unclassified Cressdnaviricota	Anser anser CRESS-DNA-virus sp.
NODE_125549_length_263_cov_41.188172	ALE29743.1	81.6	87	16	0	2	262	173	259	1.91e-48	164	Viruses	unclassified viruses	Lake Sarah-associated circular virus-36
NODE_167387_length_252_cov_36.668571	QKI29027.1	61.6	86	30	2	252	1	37	121	5.13e-26	106	Viruses	Monodnaviria	Shotokuvirae	Cressdnaviricota	unclassified Cressdnaviricota	CRESS viruses	Kummerowia striata CRESS virus
NODE_81851_length_276_cov_35.582915	YP_009252343.1	95.3	86	4	0	19	276	1	86	4.93e-40	144	Viruses	Monodnaviria	Shotokuvirae	Cressdnaviricota	Repensiviricetes	Geplafuvirales	Genomoviridae	Gemygorvirus	Gemygorvirus malas1
NODE_111087_length_267_cov_45.305263	QKI29027.1	54.2	83	36	1	3	245	52	134	1.56e-22	97.8	Viruses	Monodnaviria	Shotokuvirae	Cressdnaviricota	unclassified Cressdnaviricota	CRESS viruses	Kummerowia striata CRESS virus
NODE_169704_length_251_cov_77.965517	QTZ83230.1	75.9	83	20	0	249	1	92	174	1.1e-37	137	Viruses	Monodnaviria	Shotokuvirae	Cressdnaviricota	Repensiviricetes	Geplafuvirales	Genomoviridae	unclassified Genomoviridae	Emberiza cioides Genomoviridae sp.
NODE_181548_length_248_cov_85.549708	AXH76310.1	98.8	82	1	0	1	246	172	253	1.3e-45	158	Viruses	Monodnaviria	Shotokuvirae	Cressdnaviricota	unclassified Cressdnaviricota	CRESS viruses	CRESS virus sp.
NODE_155355_length_255_cov_45.146067	AXH75818.1	59.5	79	26	1	253	17	74	146	3.17e-24	101	Viruses	Monodnaviria	Shotokuvirae	Cressdnaviricota	unclassified Cressdnaviricota	CRESS viruses	CRESS virus sp.
NODE_206039_length_242_cov_94.975758	QJB18696.1	45.5	77	41	1	228	1	23	99	2.23e-12	71.2	Viruses	Monodnaviria	Shotokuvirae	Cressdnaviricota	Repensiviricetes	Geplafuvirales	Genomoviridae	unclassified Genomoviridae	Genomoviridae sp.
NODE_214279_length_240_cov_108.380368	DAO05882.1	48.6	74	38	0	228	7	95	168	2.18e-15	77.4	Viruses	Monodnaviria	Shotokuvirae	Cressdnaviricota	unclassified Cressdnaviricota	CRESS viruses	CRESS virus sp.
NODE_171935_length_251_cov_2.517241	AXH75674.1	52.1	73	35	0	30	248	249	321	4.87e-17	85.1	Viruses	Monodnaviria	Shotokuvirae	Cressdnaviricota	unclassified Cressdnaviricota	CRESS viruses	CRESS virus sp.
NODE_234523_length_236_cov_54.276730	QTE03308.1	52.8	72	30	3	217	14	10	81	0.0006	47.8	Viruses	Monodnaviria	Shotokuvirae	Cressdnaviricota	Repensiviricetes	Geplafuvirales	Genomoviridae	unclassified Genomoviridae	Phoenicurus auroreus Genomoviridae sp.
NODE_141671_length_258_cov_99.872928	QTE03580.1	79.7	69	14	0	4	210	177	245	4.54e-31	119	Viruses	Monodnaviria	Shotokuvirae	Cressdnaviricota	unclassified Cressdnaviricota	Turdus naumanni CRESS-DNA-virus sp.
NODE_238836_length_235_cov_60.348101	DAO40496.1	50.8	65	32	0	234	40	113	177	2.55e-12	69.3	Viruses	Monodnaviria	Shotokuvirae	Cressdnaviricota	unclassified Cressdnaviricota	CRESS viruses	CRESS virus sp.
NODE_42808_length_290_cov_6.394366	YP_009237599.1	60.9	64	25	0	192	1	2	65	7.22e-18	87	Viruses	unclassified viruses	Lake Sarah-associated circular molecule 10
NODE_179863_length_249_cov_18.674419	QRI44173.1	52.5	61	29	0	249	67	114	174	2.69e-10	65.5	Viruses	Monodnaviria	Shotokuvirae	Cressdnaviricota	unclassified Cressdnaviricota	CRESS viruses	CRESS virus sp.
NODE_3193_length_530_cov_98.503311	AXH77499.1	55	60	19	2	514	359	89	148	3.11e-07	58.5	Viruses	Monodnaviria	Shotokuvirae	Cressdnaviricota	unclassified Cressdnaviricota	CRESS viruses	CRESS virus sp.
NODE_51392_length_286_cov_82.909091	AWR89666.1	82.1	56	10	0	284	117	248	303	2.75e-23	100	Viruses	Monodnaviria	Shotokuvirae	Cressdnaviricota	unclassified Cressdnaviricota	CRESS viruses	CRESS virus sp.
NODE_6377_length_447_cov_40.362162	YP_009237567.1	51	49	24	0	398	252	268	316	0.000225	51.6	Viruses	unclassified viruses	Lake Sarah-associated circular virus-28
NODE_64213_length_282_cov_18.517073	DAD86570.1	46.7	45	24	0	146	280	79	123	1.36e-05	53.1	Viruses	Monodnaviria	Shotokuvirae	Cressdnaviricota	unclassified Cressdnaviricota	CRESS virus sp. ctBnw2
NODE_146792_length_257_cov_67.672222	QVW56494.1	86	43	6	0	128	256	11	53	4.07e-13	73.2	Viruses	Monodnaviria	Shotokuvirae	Cressdnaviricota	Repensiviricetes	Geplafuvirales	Genomoviridae	unclassified Genomoviridae	Periparus ater Genomoviridae sp.
NODE_106701_length_268_cov_70.685864	AXH77929.1	66.7	42	14	0	2	127	359	400	2.01e-07	58.2	Viruses	Monodnaviria	Shotokuvirae	Cressdnaviricota	unclassified Cressdnaviricota	CRESS viruses	CRESS virus sp.
NODE_152787_length_255_cov_122.915730	AIF34816.1	59	39	14	1	125	9	2	38	7.69e-05	50.4	Viruses	unclassified viruses	Sewage-associated circular DNA virus-6
NODE_174813_length_250_cov_52.317919	DAO05882.1	57.9	38	16	0	234	121	154	191	0.000334	48.1	Viruses	Monodnaviria	Shotokuvirae	Cressdnaviricota	unclassified Cressdnaviricota	CRESS viruses	CRESS virus sp.
NODE_15527_length_369_cov_56.301370	QKI29022.1	61.1	36	14	0	367	260	248	283	0.000508	49.7	Viruses	Monodnaviria	Shotokuvirae	Cressdnaviricota	unclassified Cressdnaviricota	CRESS viruses	Kummerowia striata CRESS virus
NODE_71865_length_279_cov_53.485149	QTE03375.1	76.9	26	6	0	260	183	226	251	0.00089	47.8	Viruses	Monodnaviria	Shotokuvirae	Cressdnaviricota	unclassified Cressdnaviricota	Grus japonensis CRESS-DNA-virus sp.
