# Supplementary material for: Diverse single-stranded DNA viruses from viral metagenomics on a cynopterus bat in China
Source: Heliyon. 2023 Jul 17;9(8):e18270. doi: 10.1016/j.heliyon.2023.e18270 (PMC10374907; doi:10.1016/j.heliyon.2023.e18270)
Supplement: Multimedia component 5 [file mmc5.xlsx]

## Sheet: Sheet1
Virus	contig	Length	mapped reads		Accession
			Untreated sample	Treated sample
CsCV1	NODE_2531	1601	0	3645	OQ267680
CsCV1*	NODE_35446	470	0	120	OQ267681
CsCV2	NODE_654	1017	2713	0	OQ267682
CsCV3	NODE_918	845	1415	0	OQ267683
CsCDV1	NODE_977	2361	986	2176	OQ267684
CsCDV2	NODE_2015	1764	0	1172	OQ267685
CsCDV3	NODE_4797	1224	0	535	OQ267686
CsCDV4	NODE_6373	1079	0	906	OQ267687
CsCDV5	NODE_28775	523	0	203	OQ267688
CsCDV6	NODE_435	1387	2095	0	OQ267688
CsCDV7	NODE_272	2382	6763	1	OQ351951
CsCDV8	NODE_600	1069	2213	0	OQ351952
*cap contig of CsCV1
