# Supplementary material for: Diverse single-stranded DNA viruses from viral metagenomics on a cynopterus bat in China
Source: Heliyon. 2023 Jul 17;9(8):e18270. doi: 10.1016/j.heliyon.2023.e18270 (PMC10374907; doi:10.1016/j.heliyon.2023.e18270)
Supplement: Multimedia component 6 [file mmc6.txt]

>AJB29770 Tomato leaf curl Taiwan virus Geminiviridae
-------------------MPPLN-----------------------------KFRINAK
NYFLTYCSLTKE-----EALSQIQALQTP---TNKLFIRVCRE-LHEDGTPHLHILIQFE
GKFQ--CKNNRFFDLTSPTRSAHFHPNIQGAK--SSTDVK----TYMDKD----------
-------GDVL------------DHGIFQVDGRSARGGCQSANDAYAEAINS------GS
KAEALNIL---------REKAPKDFVLQFHNLNNNLDRIFAPPLEVYISPF--NFSSFD-
-QVPRE-------------------LVEWVAEN-VRDSAARPWRPMSIVVEGESRTGKTL
WARSLG---------PHNYLCGHLDLSP-----------RVYSNEAW-------YNVIDD
VDPHYL----KHFKEFMGAQRDWQSNTKYGKPIQIKGGIPTI-----------------F
LCNPGPTSSYKEYLDEEKNF---ALKDWALKNAEFITLTEPL-------YSRANQGP---
--TQNSEEETNSQA----------------------------------------------
---------------------
>AJD07517 Sewage-associated gemycircularvirus 1 Genomoviridae
-------------------MPNFD--------------------------------IHCR
YALITYSQCGDL-----SPTVVGEFFEGR-----GYKSIIGRE-NHADGGVHLHCFVDFG
RKRR--FRRARCFDIEGR------HPNIEPSR-GTPEKGW----DYACKD----------
-------GDVCFQSLDR----PGESGG----SNGGTRDKWAAITG-------------AS
DRESFWDLV--------HELDPKSAACSFTQLQKYCDWKFAPVPPVYATPDGITFVGGDV
DG-----------------------RDEWLLQSGIGSGEALIGRCMSICVYGESRTGKTL
WARSLG---------PHIYCVGLVSGD------------ECLKAPSA------EYAVFDD
IRGGIK--FFPSFKEWLGCQAWVSVKCLYREPKLVKWGKPSI-----------------W
LSNTDPRDYMENSDID-----------WMNKNCIFV----------------DVNAP---
--IFHANRE---------------------------------------------------
---------------------
>CsCDV2
-------------------M---------------------------------SFRVNAK
HFALTYSNVEQQGWVEFTKEVLAEHLLSL----GGEYVLASKE-MHADGSCHFHALVSYK
RRKD--VRNANYFDINNV------HPNIQCCR--TVPAWS----TYIKKD----------
-------GDFT------------EQGV--------------AKDDVFELCRA------GS
KEEWVTYCLGNRI--------------SYQYMDHIWDATHVPNVNTLEVYD--KPAEAD-
--------LHFELEYFRFEDFSA--RVLSIV--------------------GPTGCGKT-
------------------------------------------------------------
------------------------------------------------------------
------------------------------------------------------------
------------------------------------------------------------
---------------------
>QJD09138 Porcine circovirus 3 Circoviridae
-------------------VRRE---------------------------------SPKH
RWCFTINNWTPT-----EWESIVECGGSI-----ARYLIIGKE-VGKSGTPHLQGYVNFK
NKRR--LSSVKRLPGFGR-------AHLEPAR-GSHKEAS----EYCKKE----------
-------GDYL------------EIGE--DSSSGTRSDLQAAARILTETA--------GN
LTEV-------------AEKMPAVFIRYGRGLRD--------------------------
--------FCGVMGLGKPRDFKTEVYVFI----------------------GPPGCGKTR
EACADAAAR------ELQLYFKPRG-------PWW----DGYNGEG--------AVILDD
FYGWV---PFDELLRIGD---------RYPLRVPVKGGFVNF-----------VAKVLYI
TSNVVPEEWYSSENIRG------KLEALFRRFTKVV-------CWGEGGVKKDMET----
--VYPIN-----------------------------------------------------
-------------------Y-
>AWV67079 Bat cyclovirus Circoviridae 
-------------------MSN----------------------------------RTVR
RFCFTWNNYSVA-----DSISVKNFFVEY-----CKYGIAGEELAPTTGTPHLQGFCNLK
KPMR--FSSIKQHLSD--------AIHIEKAN-GSDEQNQ----EYCKKS----------
-------GTWF------------EQGT--PCRQGHRTDLESVISTIQNGT--------NT
YKGI-------------AEAHPTAFIRYFRGIQE--------------------------
--------YLKCTFPTRPRDFKTEVSYFW----------------------GPPGSGKSR
RALAEAKIID-----PDSIYYKPRG-------LWW----DGYQQQK--------CVIVDD
FYGWI---KYDELLKITD---------RYPYKVQIKGGFEEF-----------TSTHIWF
TSNVDTDKLYRFCDYN--------PAAFERRLTNKEFM----------------------
------------------------------------------------------------
--------------------G
>CsCDV4
-------------------MSQTT--------------RPRSYSQNTSH-FAMDHTSKYR
AWCFTLNNYTQA-----DEDHIKNILTGF-----ARYVVYGRERAPETGTPHLQGYVYFH
NQRQ--RKAVSRLLPR---------ARLDVAN-GSAKQNY----TYCTKD----------
-------GDFF------------EFGD--MPIERAEARLRGGMANAARYTNAVELARRGD
MDSI-------------RESDPQMFLIHGPRLES--------------------------
------------------------------------------------------------
------------------------------------------------------------
------------------------------------------------------------
------------------------------------------------------------
--LYAPEAR---------------------------------------------------
---------------------
>CsCDV6
-------------------MVRVV----LTNAE--------ADNANTLHSVNPPSCGRSD
RWLFVLNNYTEA-----EVTTLTTRLTTSGR---VVYVVFGKEVAPTTGTPHLQGFVMLN
YRPI--LKGVIKLFGLLRNGQ--NPVHFRISTCKDVCDAA----DYCKKD----------
-------GDVF------------EFGT--LPPPSIQGKDSTLLACIAEMKTGM-----HD
PKEI-------------REKYPGTYSRHRPLILE-LIRDYKRPKDCTLHPL--RIWQGE-
----------LYAKLRRPTDDR---TVVFVV-------------------DPSGNSGKTW
FHRY---------------------------YRWLH-PE---------KTQMIPNSCFRD
MSYML---DEDTTTLFIDVRRAD-RNIEYMFLEAVKDG----------------------
------------------------------------------------------------
------------------------------------------------------------
--------------------E
>CsCDV8
-------------------MARAA-RLLLTNGHPGTV-VLPPDHGTT------PKCGRAE
RWLFVLNNYTEA-----EEEKIARLFDDKGK--NIKYLVFGREIAPTTLTPHLQGFVVFK
STYRPTLAGIIRLFDINRNGV--NPVHFKISTCRNLIDAA----DYCKKD----------
-------GDFF------------QTGT--LPEP---------------------------
------------------------------------------------------------
------------------------------------------------------------
------------------------------------------------------------
------------------------------------------------------------
------------------------------------------------------------
------------------------------------------------------------
---------------------
>CsCDV7
M-----------------KMSRPVGRPTLSNGPSGIM------DETIVQPVRPPTCDRSN
RWMFTLNNYTEE-----EFILLTTRLNSNDR---VQYYVIGREIAPTTGTRHLQGFIMLT
PLTRLRFPTMITLCGIRRNNV--NPIHFMISTCPKVADAA----EYCKKD----------
-------NAYI------------EHGV--LDIAPVRTPRNNTVSVVSSMIRD---GTITS
IRQII------------SNPEYDAYYRSGIALWKHLLSVCAPRRPFVPLPL--KIWQGD-
----------LYNRLRHPPRIKPY------------------------------------
------------------------------------------------------DHMEDD
V-----------------------------------------------------------
------------------------------------------------------------
------------------------------------------------------------
---------------------
>AXL65923 Fly associated circular virus 7 Vilyaviridae
-------------------M------------------------------------AQVR
NWIGTL--------FIQEGFNAGEWMQGLFENGEVAFVCGQLEQCPKTGRIHLQYMIQMD
RSRQ--LARVRKISAQ---------THWEPVR-GSCAQAR----AYCTKE----------
-------ETRVDGP--------WEFGQ--LTTQGKRRGLEEAIDAVKLG---------AP
IKEI-------------ASEFSMVWVGHYKGLLN---------------LR--QTLGLDA
DR-------------RQFGPEGPEVWVLW----------------------GPTGTGKSR
FAAEQW---------PDAFWKAPDD-------KWW----DGYSGQE--------TVIIDD
FKDYGM--KLLDMQRLLD---------RYPLWVEVKGGSVPM-----------LAKRYVL
TSNTHPDEWYTKADP---------GKTLMRRIKEFAEDHGRLICCASSDWKSWTQLPEKC
-RCQNAEVSGNTRTET--------------------------------PAAFE-PLPDLL
EG-------FDF-----GTLE
>CsCDV10
-------------------MPS----------------------------------PQAR
YWILTV-----------PQHLFMPYLPPG-----CSHVSGQLE-IGVGGFVHWQLCVSFI
QKVT--LARVRETFGS---------VHAEPSR-SDAVR------AYVWKEDTRVH-----
-------GTQF------------ELGT--LPF---RRNAKSDWNAILLA---------AK
TGDI-------------STVPADVQVRCYNQLRR-IGSDY--------------------
---------------VQPVPMERFAEVFW----------------------GRTGTGKSR
RAWDEA-------G-FEAYSKDPRT-------KWW----DGYMGQA--------NVVIDE
FRGTI---DIVHLLRWLD---------RYPVRVENKGGSVPL-----------SAKQFWF
TSNLDPRLWYPDVDSE-------TVAALMRRINITHFL----------------------
------------------------------------------------------------
---------------------
>2119408A Metaxyviridae
-------------------MGS-----------------------------------SIR
RWCFTLNYETEE-----EAANVVRRIESL----NLVYAIVGDEVAPSTGQRHLQGFIHLK
TGRR--LQGLKTVLGNDR-------IHLEPTR-GSDEQNR----DYCSKE----------
-------RVLL------------EHGV--PTRPGVKRPRLAQRFA-------------EE
PDEL-------------RLEDPGGYRRCVVHGAS-VEWTRWAAENPFPFPY--HNWQLE-
----------VLSAIGEPADDR---TILWIC-------------------GRDGGDGKSV
FAKYLGLKP------------------------------DWFYTCG--------GTRKDV
LYQYI---EDPKRNLILDVPRCNLEYLNYALLECVKNRAFSSDKYEPLSYLGFDHVHVLV
FANVLPDYLKISRD----------------RIK---------------------------
--LWNI------------------------------------------------------
---------------------
>AVT42628 Pea necrotic yellow dwarf virus Nanoviridae 
-------------------MSR-----------------------------------QVI
CWCFTLNNPLSL-------------LSLHES---MKYLVYQRE-QGESGNIHFQGYVEMK
KRTS--LAGMKRLIPG---------AHFEKRR-GTQGEAR----AYAMKE----------
-------DSRLEGP--------WEEGEFHLTVEDKLREVMEDMKNTG-----------KR
PIEY-------------IEECCNTYDKSSGTLRE-----YQGE------LR--KKRAIDG
WQLQRKPWMDEVESLLETRDGR---RIIWVY-------------------GPQGGEGKTS
FAKHLVKTR------------------------------DAFYSTG--------GKTADI
AFAWDH-----QPIVLFDFPRSFEEYVNYGVMEQLKNGIIQSGKYQSVIKY-AEYVEVIA
FANFTPRSGMFSED----------------RII---------------------------
--IVNV------------------------------------------------------
---------------------
>CsCDV1
-------------------MRTVY--------------------------------TQST
NWCFTINNPTDN-----DYLLLNEYGATQ-----AKYLIFSDE-VGSNGTPHIQGYVVLP
KRLR--TSSVSKLFPR---------AHLEASK-GTAQQAS----DYCRGG----------
-------GSTGKPPSANV---V-VYGT--ISNVPGKTNLYESFRDWVLEQPTK-----PS
AALV-------------AYKYPSLFLRNGRTQTF-IDAIYPQEVVPSPAYR--DYQQ---
---------RLVDRLSEPACTR---KVIFVV-------------------DPAGNSGKSW
FS-------------------------------------NAYYRSNPLSTQILSVGRIED
VTYAI---DITKSVFFFDVPRSRMEHFQYSVVEQLKDSRIFVTKYESRVNWLLYVPHVVV
MCNEYPDMLKLSKDRYEII-----------------------------------------
--VWNHE-----------------------------------------------------
------------------VVN
>QYV43172 Vientovirus Redondoviridae
-------------------MTSLK--------------------------------LDQK
TIFATYNDPENK---IVDPKCLLTKLSANFEEWNVIYGTAGKEVAPTTGTVHYHALLVLE
RKCR--TRNGANLLKIEEI-----IPHLEKIR-NGIKFIV----NYCQKD----------
-------GNYA------------EIGK--KPYKEEMSKKEKNMKLLN-----------GN
LEELFTTGEIGPIDVIRAEKIRSIFMKN--------------------------------
---------------SKPEKYKKR-LILWFK--------------------GPTGEGKTR
TAIQLAEQYF-----NNDYWISNDS------LHWF----DGYNSQK--------VSIIDD
FRKSML-TDWNFLLRLLD---------GYNLIVQIKGGYVKW-----------NPDVVII
TSPASPEEAFQWINKDGQVEAWDKQDQLTRRLM----------------HDEELQVYEFP
--LWEDELKRLESTIR----RFLGLPEED--------NMLPEEWSIIEPEGFI-------
------------------TPG
>AUM61751 Valinorvirus eriador Nenyaviridae
-------------------M-------------------------------IPARAPRSR
SWLGCLNNYTAA---------ELEQLRTH----ECRYMALGFHVGHQSHIPHVHIDIEYK
TMKT--RPKFNK------------RIHWETRR-GTLEQAL----TYLKKD----------
-------DKLE------------ERGD--RPRLTNKIA--------------------SS
FEELYEDAVKG-----QVHPESQIYARYRNYFDN-IATAHLP------------------
-------------------------PVIWDGEL----------PDKNIWIWGKKGLGKTG
IFYRLALDT------HKALYDKPIN-------KWW----DGYGGQD--------YVVLED
VDEDNLQYLAGHIKKWAD---------RYSFNAEVKGGSIRV----------VPTYHLIV
TSNYPPSACFKRQED---------VEAMERRFD---------------------------
--IYHIEEPMHVRP--------------D--------VSGSQTWDDVLP-----------
------------------SWH
>QQL09551 Marmot associated feces virus 4 Naryaviridae
-------------------MTTEV--------------MDTPDTGNTI--CVGSRIFRAR
AFQLTLNETKWY------ESLKSEFLKLK----SMKYLISCKEKAPTTEHEHIHIYVQFS
NPYR--LNKTILSF----------NAHIEICR-GSPSQNI----AYIEKN----------
-------GDILD-----------EIGE--KPKQGLKTTKE--------------LLQCKN
IEEI-----------------------------------DWRQINTYNKLH--ENEEIDI
DELQKD-------------------IIIYYI-------------------SGASGIGKTE
KAKEIIRENKEKYG-TKVSLVKYEN------GFWI----NTGSNRN--------IALYDD
FRDSHM--KPSEFINFID---------YNRHPMNMKGSSCIN-----------DYKLIII
TSVQKLNDLYKNVAEE-------PRKQWIRRITKNI----------------DMDALE--
--FQNLEKE---------------------------------------------------
------------------FLE
>ASM90390 Human feces smacovirus 3|Smacoviridae
-------------------M--------------------------------------VQ
AWMITAAHVSKR--------AIRIMIDKN----DCKKWIIAKE-KGKNGYEHWQIRIESS
NTGF--FEWCKLYLPT---------AHVEKAE-RGVDESR-----YETKE----------
-------GQYVLYT-DRVEILKQRFGK-------------------------------MR
PNQI--------------------------------------------------------
---------RALEALEATNDRE---VLVWY--------------------DEGGNVGKSW
LTGALWERGL-------AYYVPPTVDSVKAMVQWVA---SCYQSGGWR-----PYIIIDI
PRSWKW------------------SEQLYVAIESIKDGLVYDTRYHSQCIN-IRGVKVLV
LTNTQPKLDKLSQDR------W--------RIC---------------------------
--VFRGRRESA---------------------------LIVTLWADFYP-----PL----
----------------GG---
>P0DOK4 Bacilladnaviridae
MTDNDYPFDMLSQLSRLSQMSGIEDIIIETQPQESISDLNMIDSEAASVASVTNDRTLMR
RCIVTLNDTAEN--LADWALDPASYFNEPEK--DIKEWVGQFELCPTTNHLHAHIHVHFA
RQMR--FQFIRDQFSAVSQIK---LGDIKKGR-GTSKHAVQCAVNYCIDPRKR-HPEEPF
NEAYLWPGNKT----------KWEFDQACADKQTKKKPTKEQLVKDKIALVDS-FPYHWT
WDQI----------VHSSDEAKELFFGCSASERY--------------------------
---------HKTRAVVQARRVIESVEIHY----------------------GAGGTGKST
FARQLGTKLGETSGRDEKYTRNYDD------GNFWGGGITKYAGEA--------VVHLEE
FEGQETLSKFKDICELG----------ASGPNVNVKNGGTTL-----------NHSHVVI
TSNTHPAGFYKGVWKGDPK----QFAPFWRRITKLVFYPAHL-------PDGSLNAPKCD
EDVYSIDQTEEWKALQGNYEGCLKMAERDWALRDDDLDSNKRPFDDAFSEGFVLPRPRQM
QRSATEHNLFQYARSGRDPTS
